# Supplementary material for: Core genes of biomineralization and cis-regulatory long non-coding RNA regulate shell growth in bivalves
Source: J Adv Res. 2023 Nov 22;64:117–29. doi: 10.1016/j.jare.2023.11.024 (PMC11464482; doi:10.1016/j.jare.2023.11.024)
Supplement: Supplementary data 2 [file mmc2.xlsx]

## Sheet: Supplementary Table 1
# Supplementary Table 1 | Genomic, transcriptomic and proteomic information used in this study
# Genome
Species	NCBI Accession number	Version	Source	Wed site
Magallana gigas (Mgi)	GCA_902806645.1	Mgigas_uk_roslin_v1	NCBI	https://www.ncbi.nlm.nih.gov/genome/?term=Crassostrea+gigas
Mizuhopecten yessoensis (Mye)	GCF_002113885.1	ASM211388v2	NCBI	https://www.ncbi.nlm.nih.gov/genome/?term=Mizuhopecten+yessoensis
Pinctada fucata (Pfu)	-	ver3.0	OIST Marine Genome Unit	https://marinegenomics.oist.jp/pearl_3_0/viewer/download?project_id=109
Saccostrea glomerata (Sgl)	GCA_003671525.1	Sgl1.0	dbSROG	http://soft.bioinfo-minzhao.org/srog/#
Crassostrea virginica (Cvi)	GCA_002022765.4	C_virginica-3.0	NCBI	https://www.ncbi.nlm.nih.gov/genome/398
Mytilus galloprovincialis (Mga)	GCA_900618805.1	MGAL_10	NCBI	https://www.ncbi.nlm.nih.gov/genome/12190?genome_assembly_id=1472657
# Transcriptome
Sample	Source	SRA Number from NCBI	DOI
Mgi_Flat 1	SRA	SRR21639813	-
Mgi_Flat 3	SRA	SRR21639811	-
Mgi_Flat 5	SRA	SRR21639810	-
Mgi_Round 3	SRA	SRR21639809	-
Mgi_Round 4	SRA	SRR21639808	-
Mgi_Round 5	SRA	SRR21639812	-
Mga_Right_1	SRA	SRR24519301	-
Mga_Right_2	SRA	SRR24519300	-
Mga_Right_3	SRA	SRR24519299	-
Mga_Left_1	SRA	SRR24519304	-
Mga_Left_2	SRA	SRR24519303	-
Mga_Left_3	SRA	SRR24519302	-
Pfu_Left1	SRA	SRX7439052	https://doi.org/10.1101/2021.03.18.435778
Pfu_Left2	SRA	SRX7439053	https://doi.org/10.1101/2021.03.18.435778
Pfu_Left3	SRA	SRX7439054	https://doi.org/10.1101/2021.03.18.435778
Pfu_Left4	SRA	SRX7439056	https://doi.org/10.1101/2021.03.18.435778
Pfu_Left5	SRA	SRX7439057	https://doi.org/10.1101/2021.03.18.435778
Pfu_Right1	SRA	SRX7439058	https://doi.org/10.1101/2021.03.18.435778
Pfu_Right2	SRA	SRX7439059	https://doi.org/10.1101/2021.03.18.435778
Pfu_Right3	SRA	SRX7439060	https://doi.org/10.1101/2021.03.18.435778
Pfu_Right4	SRA	SRX7439061	https://doi.org/10.1101/2021.03.18.435778
Pfu_Right5	SRA	SRX7439062	https://doi.org/10.1101/2021.03.18.435778
Mye_P1	SRA	SRX483308	https://doi.org/10.1371/journal.pone.0116406
Mye_P2	SRA	SRX483317	https://doi.org/10.1371/journal.pone.0116406
Mye_P3	SRA	SRX483326	https://doi.org/10.1371/journal.pone.0116406
Mgi_outer of mantle	SRA	SRX093411	https://doi.org/10.1038/nature11413
Mgi_digestive gland	SRA	SRX093412	https://doi.org/10.1038/nature11413
Mgi_femal gonad	SRA	SRX093413	https://doi.org/10.1038/nature11413
Mgi_gill	SRA	SRX093414	https://doi.org/10.1038/nature11413
Mgi_inner part of mantle	SRA	SRX093415	https://doi.org/10.1038/nature11413
Mgi_adductor muscle	SRA	SRX093416	https://doi.org/10.1038/nature11413
Mgi_hemolymph	SRA	SRX093417	https://doi.org/10.1038/nature11413
Mgi_labial palp	SRA	SRX093418	https://doi.org/10.1038/nature11413
Mgi_male gonad	SRA	SRX093419	https://doi.org/10.1038/nature11413
Mgi_egg	SRA	SRX093421	https://doi.org/10.1038/nature11413
Mgi_two cells stage	SRA	SRX093422	https://doi.org/10.1038/nature11413
Mgi_four cells stage	SRA	SRX093423	https://doi.org/10.1038/nature11413
Mgi_early morula stage	SRA	SRX093424	https://doi.org/10.1038/nature11413
Mgi_morula stage	SRA	SRX093425	https://doi.org/10.1038/nature11413
Mgi_blastula stage	SRA	SRX093426	https://doi.org/10.1038/nature11413
Mgi_rotary movement	SRA	SRX093427	https://doi.org/10.1038/nature11413
Mgi_free swimming	SRA	SRX093428	https://doi.org/10.1038/nature11413
Mgi_early gastrula stage	SRA	SRX093429	https://doi.org/10.1038/nature11413
Mgi_gastrula stage	SRA	SRX093430	https://doi.org/10.1038/nature11413
Mgi_trochophore 1	SRA	SRX093431	https://doi.org/10.1038/nature11413
Mgi_early Dshaped larva 2	SRA	SRX093437	https://doi.org/10.1038/nature11413
Mgi_Dshaped larva 6	SRA	SRX093443	https://doi.org/10.1038/nature11413
Mgi_umbo larva 4	SRA	SRX093450	https://doi.org/10.1038/nature11413
Mgi_competent pediveliger 2	SRA	SRX093456	https://doi.org/10.1038/nature11413
Mgi_spat larva	SRA	SRX093457	https://doi.org/10.1038/nature11413
Mgi_juvenile	SRA	SRX093458	https://doi.org/10.1038/nature11413
Mgi_left mantle-control (Round)	SRA	SRX093522	https://doi.org/10.1038/nature11413
Mgi_right mantle-control (Flat)	SRA	SRX093523	https://doi.org/10.1038/nature11413
Mgi_left mantle-1d (Round)	SRA	SRX093524	https://doi.org/10.1038/nature11413
Mgi_right mantle-1d (Flat)	SRA	SRX093525	https://doi.org/10.1038/nature11413
Mgi_left mantle-3d (Round)	SRA	SRX093526	https://doi.org/10.1038/nature11413
Mgi_right mantle-3d (Flat)	SRA	SRX093527	https://doi.org/10.1038/nature11413
Mgi_left mantle-5d (Round)	SRA	SRX093528	https://doi.org/10.1038/nature11413
Mgi_right mantle-5d (Flat)	SRA	SRX093529	https://doi.org/10.1038/nature11413
Mgi_left mantle-9d (Round)	SRA	SRX093530	https://doi.org/10.1038/nature11413
Mgi_right mantle-9d (Flat)	SRA	SRX093531	https://doi.org/10.1038/nature11413
Mgi_left mantle-13d (Round)	SRA	SRX093532	https://doi.org/10.1038/nature11413
Mgi_right mantle-13d (Flat)	SRA	SRX093533	https://doi.org/10.1038/nature11413
Mgi_left mantle-17d (Round)	SRA	SRX093534	https://doi.org/10.1038/nature11413
Mgi_right mantle-17d (Flat)	SRA	SRX093535	https://doi.org/10.1038/nature11413
Mgi_left mantle-21d (Round)	SRA	SRX093536	https://doi.org/10.1038/nature11413
Mgi_right mantle-21d (Flat)	SRA	SRX093537	https://doi.org/10.1038/nature11413
# Proteome
Sample	Source	DOI
Mgi_shell proteome	Supplementary Material	https://doi.org/10.1093/molbev/msw219

## Sheet: Supplementary Table 2
# Supplementary Table 2 | Transcriptome data quality
# Raw data quality
Sample_name	Reads_number	Reads_length	Total_base	Q20_content (%)	Q30_content (%)	GC_content (%)
Mgi_Flat 1-R1	17417443	150	2556073032	0.9906	0.9682	0.43
Mgi_Flat 1-R2	17417443	150	2464505503	0.9729	0.9233	0.43
Mgi_Flat 3-R1	6272891	150	878301751	0.989	0.9648	0.42
Mgi_Flat 3-R2	6272891	150	853354049	0.9779	0.9362	0.42
Mgi_Flat 5-R1	10406097	150	1476483809	0.9895	0.9657	0.42
Mgi_Flat 5-R2	10406097	150	1424173177	0.9733	0.9245	0.42
Mgi_Round 3-R1	5723896	150	836029508	0.99	0.9667	0.42
Mgi_Round 3-R2	5723896	150	812614276	0.9761	0.9309	0.42
Mgi_Round 4-R1	11067726	150	1618085685	0.991	0.9697	0.4
Mgi_Round 4-R2	11067726	150	1661569950	0.9727	0.9232	0.4
Mgi_Round 5-R1	19704647	150	2892367431	0.9904	0.9677	0.42
Mgi_Round 5-R2	19704647	150	2806046576	0.9753	0.9289	0.42
Mga_Right_1-R1	47706262	150	7155939300	0.9682	0.9091	0.3667
Mga_Right_1-R2	47706262	150	7108233038	0.94	0.8767	0.3667
Mga_Right_2-R1	41828890	150	6232504610	0.9674	0.9083	0.3779
Mga_Right_2-R2	41828890	150	6274333500	0.9361	0.8809	0.3779
Mga_Right_3-R1	40781292	150	6117193800	0.9671	0.9068	0.3732
Mga_Right_3-R2	40781292	150	6076412508	0.941	0.8897	0.3732
Mga_Left_1-R1	46343824	150	6905229776	0.9665	0.9069	0.4029
Mga_Left_1-R2	46343824	150	6951573600	0.9427	0.8932	0.4029
Mga_Left_2-R1	43099460	150	6464919000	0.9657	0.9049	0.3729
Mga_Left_2-R2	43099460	150	6421819540	0.9304	0.8877	0.3729
Mga_Left_3-R1	42866404	150	6387094196	0.9676	0.9073	0.3781
Mga_Left_3-R2	42866404	150	6429960600	0.9453	0.8989	0.3781
Pfu_Left1-R1	21962330	150	3281071952	0.9764	0.9362	0.45
Pfu_Left1-R2	21962330	150	3281071952	0.9477	0.8861	0.45
Pfu_Left2-R1	21408913	150	3201316420	0.976	0.9431	0.44
Pfu_Left2-R2	21408913	150	3201316420	0.9467	0.8998	0.44
Pfu_Left3-R1	21696328	150	3242808439	0.9801	0.9435	0.44
Pfu_Left3-R2	21696328	150	3242808439	0.9581	0.9013	0.44
Pfu_Left4-R1	22333669	150	3339564498	0.9808	0.9456	0.44
Pfu_Left4-R2	22333669	150	3339564498	0.9584	0.902	0.44
Pfu_Left5-R1	22321941	150	3335084573	0.9808	0.9455	0.44
Pfu_Left5-R2	22321941	150	3335084573	0.9589	0.903	0.44
Pfu_Right1-R1	22423936	150	3352009948	0.9814	0.9471	0.44
Pfu_Right1-R2	22423936	150	3352009948	0.9584	0.9018	0.44
Pfu_Right2-R1	22140785	150	3309646049	0.98	0.9435	0.44
Pfu_Right2-R2	22140785	150	3309646049	0.9583	0.9017	0.44
Pfu_Right3-R1	20876171	150	3120814037	0.9805	0.9448	0.43
Pfu_Right3-R2	20876171	150	3120814037	0.9554	0.8955	0.43
Pfu_Right4-R1	22003627	150	3287169300	0.9819	0.9485	0.44
Pfu_Right4-R2	22003627	150	3287169300	0.9584	0.902	0.44
Pfu_Right5-R1	20483247	150	3064494469	0.9801	0.9437	0.44
Pfu_Right5-R2	20483247	150	3064494469	0.9564	0.8974	0.44
Mye_P1-R1	27410346	100	2768444946	0.976688	0.912205	0.43
Mye_P1-R2	27410346	100	2768444946	0.955599	0.874361	0.43
Mye_P2-R1	20399481	100	2060347581	0.976135	0.910402	0.42
Mye_P2-R2	20399481	100	2060347581	0.948582	0.859478	0.42
Mye_P3-R1	37009631	100	3737972731	0.97684	0.912345	0.42
Mye_P3-R2	37009631	100	3737972731	0.952568	0.867702	0.42
# Quality of mapping to genome
Sample	Pair_reads	Aligned concordantly exactly 1 time	Total_alignment_ratio
Mgi_Flat 1	34861384	0.546	0.6582
Mgi_Flat 3	12552410	0.4731	0.5617
Mgi_Flat 5	20827436	0.5524	0.6474
Mgi_Round 3	11455356	0.5958	0.6822
Mgi_Round 4	22154266	0.4881	0.5684
Mgi_Round 5	39436676	0.5484	0.6391
Mga_Right_1	23792419	0.5066	0.7724
Mga_Right_2	20851793	0.501	0.8045
Mga_Right_3	20334515	0.5159	0.8319
Mga_Left_1	23106473	0.4708	0.7173
Mga_Left_2	21483408	0.4889	0.7797
Mga_Left_3	21378644	0.4996	0.7725
Pfu_Left1	21784642	0.6399	0.8222
Pfu_Left2	21227340	0.6308	0.8134
Pfu_Left3	21519698	0.6413	0.8164
Pfu_Left4	22154204	0.6332	0.8157
Pfu_Left5	22144066	0.6405	0.8241
Pfu_Right1	22229193	0.6352	0.8171
Pfu_Right2	21955288	0.6422	0.8123
Pfu_Right3	20681854	0.6405	0.8123
Pfu_Right4	21820201	0.6281	0.8117
Pfu_Right5	20298263	0.6428	0.8154
Mye_P1	26719630	0.7611	0.9015
Mye_P2	19741553	0.7513	0.894
Mye_P3	35969814	0.7506	0.8977

## Sheet: Supplementary Table 3
# Supplementary Table 3 | Differentially expressed genes
# Green represents genes that are expressed in both Flat/right and Round/left mantles, but are more abundant in the Flat/right mantle. Red represents genes that are expressed in both Flat/right and Round/left mantles, but are more abundant in the Round/left mantle. Blue represent those genes that are specifically expressed in the Flat/right mantle. Rose represent those genes that are specifically…
# M. gigas
Gene name	Refseq ID	Refseq of chromosome ID	Given chromosome name	Location from (bp)	Location to (bp)	Gene type	Annotation	Short name	Log2FoldChange	Padj	Flat1	Flat3	Flat5	Round3	Round4	Round5
LOC105317414	XP_011412362.2	NC_047561.1	Chr3	39209307	39210706	protein_coding	translation initiation factor IF-2-like	TIFF2-like	10.1925	0.0236809	6.58975	0	0	447.932	7593.13	12.807
LOC105317778		NC_047564.1	Chr6	55674860	55676319	lncRNA	lncRNA6	lncRNA6	-8.65488	1.51972e-15	1288.3	1214.71	179.958	7.68982	0	1.09774
LOC105317779	XP_034338660.1	NC_047564.1	Chr6	55678427	55688754	protein_coding	glycine-rich cell wall structural protein 1	GLRCWAP1-1	-4.94419	2.014e-21	17660.5	34459.9	23248.7	999.676	1103.13	348.715
LOC105318350	XP_011413709.2	NC_047559.1	Chr1	55193392	55198568	protein_coding	EGF-CA domain cotaining protein	EGF-CADCP	10.0729	5.55755e-06	0	0	0	592.116	41.1999	10.2456
LOC105318354		NC_047559.1	Chr1	55155341	55156671	lncRNA	lncRNA20 (shell matrix protein-domain regulator)	SMPDR	-4.14324	0.0093603	390.772	506.467	220.685	15.3796	0	46.471
LOC105318674	XP_011414205.2	NC_047564.1	Chr6	25156615	25160168	protein_coding	uncharacterized protein LOC105318674	Unknow19	-1.78308	0.0192723	7761.41	2360.82	3932.56	1487.98	1360.63	1237.52
LOC105319423	XP_011415267.2	NC_047561.1	Chr3	6838647	6840025	protein_coding	glycine-rich cell wall structural protein	GLRCWAP1	-7.62268	0.0235685	8.56668	56.4983	33.1502	0	0	0
LOC105320007	XP_011416062.1	NC_047564.1	Chr6	14025662	14036341	protein_coding	uncharacterized protein LOC105320007	TYRP3	-3.62777	5.40863e-05	28386	30125.7	7348.92	3354.68	416.119	1559.52
LOC105320558	XP_019919757.2	NC_047565.1	Chr7	25772357	25775196	protein_coding	uncharacterized protein LOC105320558 (ETV5-related protein Ets96B-like)	ETV5RP	-3.88238	0.0062017	2566.05	2897.55	66.3003	140.339	44.2898	189.909
LOC105321570	XP_019919964.1	NC_047561.1	Chr3	9190829	9196128	protein_coding	uncharacterized protein LOC105321570	Unknow11	-3.24618	2.69912e-05	362.437	240.118	137.336	30.7593	29.8699	18.6616
LOC105321667	XP_034306199.1	NC_047566.1	Chr8	30893482	30895613	protein_coding	perlwapin	PRWP	-7.92066	1.27317e-24	217865	234904	82349.8	382.568	1665.5	160.636
LOC105321753	XP_011418505.2	NC_047565.1	Chr7	42840500	42848214	protein_coding	uncharacterized protein LOC105321753 (DBH-like)	DBH-like	-3.37391	2.81243e-06	1420.75	1275.25	386.436	107.657	136.99	54.1552
LOC105322014	XP_019920313.2	NC_047563.1	Chr5	29113215	29116534	protein_coding	peroxidase-like protein	PXT-2	-8.52813	3.99042e-05	85.0078	46.4093	51.146	0	0	0
LOC105322066	XP_011418889.2	NC_047561.1	Chr3	8067637	8073241	protein_coding	protein PFF0380w-like	PFF0380w	-8.26404	2.81849e-10	287.313	419.701	121.235	0	3.08999	0
LOC105322983	XP_034323081.1	NC_047561.1	Chr3	4856438	4858081	protein_coding	antifreeze protein Maxi-like	ANFPM-like	-8.11797	2.1954e-05	515.319	86.7652	30.3087	3.84491	0	0
LOC105323064	XP_034321574.1	NC_047560.1	Chr2	18178914	18180873	protein_coding	shematrin-like protein 2	SHM2-1	-9.95502	9.84612e-09	64.5796	125.103	302.14	0	0	0
LOC105323065	XP_011420326.2	NC_047560.1	Chr2	18171167	18173458	protein_coding	keratin-associated protein 19-2-like	KRTAP19-2-1	-8.22426	0.0297252	966.717	2693.76	2515.62	0	20.5999	0
LOC105323066	XP_011420327.2	NC_047560.1	Chr2	18153361	18156644	protein_coding	keratin-associated protein 6-2-like	KRTAP6-2-1	-11.1737	5.21182e-49	140915	89616.3	26863	74.9757	31.9299	8.05009
LOC105323159	XP_034299648.1	NC_047565.1	Chr7	51644353	51674901	protein_coding	collagen alpha-2(IV) chain-like isoform X2	COL4A2	-4.01644	3.24477e-07	18921.2	11884.8	3409.73	1316.88	328.569	472.028
LOC105323243	XP_011420584.2	NC_047559.1	Chr1	5054838	5058396	protein_coding	nascent polypeptide-associated complex subunit alpha%2C muscle-specific form	NACA	-2.68148	0.0161153	504.775	510.502	98.5034	61.5185	72.0997	40.6164
LOC105323304		Un|NW_022994832.1	Un|NW_022994832.1	452928	456657	lncRNA	lncRNA9	lncRNA9	-4.71612	3.81978e-16	1506.42	1079.52	1428.3	15.3796	60.7698	72.4508
LOC105323913	XP_034318830.1	NC_047560.1	Chr2	63413047	63424452	protein_coding	translation initiation factor IF-2-like isoform X1	TIFF2-like1	-2.24576	0.00687836	118372	84232.8	39233.7	29067.5	8643.73	13282.3
LOC105324826	XP_011422327.2	NC_047564.1	Chr6	35035361	35040805	protein_coding	tyrosinase-like protein 1	TYRP1-2	-9.48724	5.92014e-08	61.9437	175.548	119.341	0	0	0
LOC105324951	XP_011422535.2	NC_047561.1	Chr3	42502254	42504254	protein_coding	ATP-dependent RNA helicase glh-2	glh-2	-12.9276	1.35278e-11	95976.5	60198.9	7486.25	13.4572	8.23997	0
LOC105324952	XP_011422536.1	NC_047561.1	Chr3	42460501	42462266	protein_coding	ATP-dependent RNA helicase glh-2-like	glh-2-like	-14.9574	4.33573e-13	2885.65	11628.6	1255.92	0	0	0
LOC105324953	XP_034324297.1	NC_047561.1	Chr3	42429165	42432661	protein_coding	elastin	Elastin	-6.34825	1.34033e-10	113750	60604.5	7323.35	1712.91	283.249	236.746
LOC105324963	XP_011422548.2	NC_047561.1	Chr3	42422431	42424298	protein_coding	elastin-like	Elastin-like	-7.65498	1.02858e-07	57896.3	34558.8	3292.29	372.956	32.9599	70.6213
LOC105325050		NC_047564.1	Chr6	48015846	48016584	lncRNA	lncRNA2	lncRNA2	-10.6681	2.20263e-09	544.973	221.957	38.8331	0	0	0
LOC105325216	XP_011422976.2	NC_047559.1	Chr1	25815096	25820573	protein_coding	putative beta-hexosaminidase	PBHEX	-3.18296	0.000346508	22077.7	10365.4	3210.83	2151.23	590.188	1186.66
LOC105325303	XP_034318722.1	NC_047560.1	Chr2	64215480	64249887	protein_coding	adhesive plaque matrix protein-like isoform X1	APMP-like	-4.47984	0.0359251	519.273	205.815	13.2601	0	20.5999	11.7092
LOC105325507		NC_047566.1	Chr8	9208884	9211685	lncRNA	lncRNA3 (TIMP domain regulator)	TIMPDR	-9.05581	0.000230065	5005.58	8289.1	153.438	21.147	0	4.75687
LOC105325508	XP_034305581.1	NC_047566.1	Chr8	9191807	9199567	protein_coding	NTR domain-containing protein-like	NTRDCP	-5.43718	7.46074e-12	4890.26	4697.43	485.887	113.425	66.9498	53.7892
LOC105326113	XP_011424284.1	NC_047562.1	Chr4	18128314	18131557	protein_coding	GLIPR1-like protein 1	GLIPR1	-9.02086	4.64516e-05	181.218	60.5338	15.1544	0	0	0
LOC105326360	XP_011424648.2	NC_047561.1	Chr3	14381309	14390415	protein_coding	uncharacterized protein LOC105326360	Unknow14	2.74823	0.00566413	19.7693	24.2135	42.6216	290.291	182.309	113.067
LOC105326757	XP_011425239.2	NC_047566.1	Chr8	30688094	30691225	protein_coding	pupal cuticle protein 36	PCP36	-10.0841	3.35711e-32	99494.1	261968	37204.9	169.176	185.399	14.6365
LOC105326758	XP_034305621.1	NC_047566.1	Chr8	30704799	30709258	protein_coding	eggshell protein isoform X3	ESP-3	-9.74926	3.51164e-44	4322.22	24019.8	5519.98	17.3021	8.23997	14.2706
LOC105327172	NP_001292235.1	NC_047564.1	Chr6	1810937	1818625	protein_coding	nacrein-like protein precursor	Nacrein-2	-7.49869	1.1217e-15	9279.69	12179.4	322.03	51.9063	41.1999	28.1753
LOC105327499	XP_011426307.2	NC_047561.1	Chr3	21731112	21734560	protein_coding	uncharacterized protein LOC105327499	Unknow16	-3.72538	0.000986159	12276.7	9990.1	1707.71	1357.25	130.81	327.492
LOC105328153	XP_034322356.1	NC_047560.1	Chr2	19579378	19582780	protein_coding	uncharacterized protein LOC105328153	Unknow26	-9.77813	4.06358e-06	301.152	125.103	8.52433	0	0	0
LOC105329605	XP_011429207.2	NC_047568.1	Chr10	5183895	5186816	protein_coding	uncharacterized protein LOC105329605 isoform X1	Unknow27	-3.68225	0.0162759	110.708	258.278	35.9916	11.5347	4.11999	15.3684
LOC105329676	XP_034320545.1	NC_047560.1	Chr2	21238897	21243399	protein_coding	von Willebrand factor C and EGF domain-containing protein (BPTI/Kunitz domain-containing protein-like)	KUNIDCP-like-2	-8.07387	1.46768e-25	7897.82	11247.2	1874.41	11.5347	54.5898	11.7092
LOC105329717	XP_011429379.1	NC_047568.1	Chr10	39320431	39323350	protein_coding	peptidyl-prolyl cis-trans isomerase FKBP1A	PPIA	-2.60949	0.0257207	3709.37	3591.67	1199.09	1001.6	188.489	206.741
LOC105330462	XP_034323068.1	NC_047561.1	Chr3	4598604	4616289	protein_coding	spidroin-1	SP1-3	-6.72714	8.66388e-36	1.1118e+06	634465	275034	8847.14	4550.52	5683.73
LOC105330463	XP_034323071.1	NC_047561.1	Chr3	4631705	4633296	protein_coding	spidroin-1-like	SP1-4	-2.35801	2.23201e-06	155299	139343	147365	40846.4	30541.5	14836
LOC105330464	XP_011430453.2	NC_047561.1	Chr3	4641897	4643201	protein_coding	spidroin-1-like	SP1-5	-2.50446	8.45525e-06	12430.3	10074.8	7520.35	2183.91	2290.71	820.743
LOC105330465	XP_011430454.2	NC_047561.1	Chr3	4655546	4657102	protein_coding	circumsporozoite protein-like	CSP1-1	-2.2874	0.000158951	24739.3	28608.3	26026.7	8574.15	5288	2402.95
LOC105330466	XP_011430457.2	NC_047561.1	Chr3	4649092	4650367	protein_coding	circumsporozoite protein-like	CSP1-2	-2.70976	9.11123e-09	57073.9	32944.5	47256	10058.3	6589.92	4340.83
LOC105331209	XP_019924083.1	NC_047559.1	Chr1	42994021	43001463	protein_coding	tyrosinase-like protein 1	TYRP1-3	-4.25079	2.10064e-14	15553.8	15859.9	5076.71	805.508	380.069	731.826
LOC105331381	XP_034319265.1	NC_047560.1	Chr2	5771610	5785784	protein_coding	uncharacterized protein LOC105331381	Unknow28	-3.27599	0.00230649	437.56	447.95	143.019	44.2165	9.26997	52.3256
LOC105331837	XP_019924301.2	NC_047559.1	Chr1	3437444	3457142	protein_coding	peroxidase-like protein	PXT-3	-6.87652	0.0322892	3320.58	6662.76	297.404	63.441	0	24.5162
LOC105331979	XP_034305341.1	NC_047566.1	Chr8	8240086	8247037	protein_coding	uncharacterized protein LOC105331979 isoform X1 (WAP four-disulfide core domain protein 5)	WFDC5	-9.89722	2.23127e-49	5210.52	16620.6	3718.5	13.4572	9.26997	5.85461
LOC105332332	XP_011433191.2	NC_047566.1	Chr8	11663558	11665683	protein_coding	uncharacterized protein LOC105332332	Unknow29	-10.6561	0.00790614	625.368	169.495	4.73574	0	0	0
LOC105333574	XP_011434921.1	NC_047565.1	Chr7	42990830	42993115	protein_coding	temptin	Temptin-1	-2.59515	2.5849e-07	3646.77	2730.08	5197.95	442.165	929.057	543.381
LOC105333672	XP_011435061.2	NC_047568.1	Chr10	30063470	30083192	protein_coding	visual pigment-like receptor peropsin	RRH	-5.15838	0.0109336	59.9668	86.7652	83.349	0	0	5.12279
LOC105333790	XP_034308842.1	NC_047567.1	Chr9	19416650	19418979	protein_coding	kielin/chordin-like protein	KCP-1	-4.55969	5.59455e-06	35615	24564.6	3830.27	922.778	146.259	1644.05
LOC105333947	XP_019925082.2	NC_047561.1	Chr3	47948098	47950788	protein_coding	uncharacterized protein LOC105333947	Unknow30	-3.56243	0.00495429	866.553	395.488	117.446	36.5266	9.26997	69.8894
LOC105334193	XP_011435856.2	NC_047561.1	Chr3	35147095	35153977	protein_coding	uncharacterized protein LOC105334193	Unknow31	-7.25298	0.00218029	115.98	143.263	4.73574	0	0	1.09774
LOC105334449		NC_047560.1	Chr2	21255568	21257883	protein_coding	lncRNAn1 (BPTI/Kunitz domain-containing protein-like)	KUNIDCP-like-3	-9.57353	5.92014e-08	161.449	165.459	51.146	0	0	0
LOC105334609	XP_011436430.2	NC_047561.1	Chr3	39108774	39110491	protein_coding	collagen alpha-2(I) chain	COL1A2-1	-3.56404	0.0024596	308112	367487	77262.6	51992.8	6559.02	5106.68
LOC105335704	XP_034299655.1	NC_047565.1	Chr7	51697061	51710906	protein_coding	helicase domino-like isoform X1	HLCD-like	-3.1142	0.00790614	2730.14	3127.58	376.965	447.932	82.3997	191.739
LOC105336047	XP_011438522.2	NC_047568.1	Chr10	14284573	14286453	protein_coding	uncharacterized protein LOC105336047	Unknow1	-2.395	0.00083744	12777.5	3648.17	6429.24	1140.02	1034.12	2169.13
LOC105337231	XP_011440165.2	NC_047560.1	Chr2	47480905	47484108	protein_coding	glycine-rich cell wall structural protein 1.8	GLRCWAP1.8-1	9.04455	0.000599091	0	0	0	274.911	38.1099	2.92731
LOC105338612	XP_011442116.1	NC_047561.1	Chr3	18174145	18176473	protein_coding	temptin	Temptin-2	-2.65669	0.00115904	28807.8	16368.4	8427.72	5113.73	2044.54	1346.93
LOC105339446		NC_047565.1	Chr7	57131729	57132639	lncRNA	lncRNA7	lncRNA7	-8.04843	0.0136411	2649.74	1535.54	360.863	0	0	16.4661
LOC105339521	XP_011443393.2	NC_047567.1	Chr9	19457949	19467529	protein_coding	uncharacterized protein LOC105339521 isoform X1	Unknow32	10.0874	9.84612e-09	0	0	0	361.421	245.139	43.5437
LOC105339763	XP_034319146.1	NC_047560.1	Chr2	48494855	48521846	protein_coding	uncharacterized protein LOC105339763 isoform X3	Unknow5	-15.1714	8.17685e-14	10907.4	6392.37	989.769	0	0	0
LOC105339793	XP_011443818.2	NC_047559.1	Chr1	43986088	43992169	protein_coding	protein PFC0760c	PFC0760c	8.43515	0.0362715	0	0	0	0	18.5399	186.982
LOC105340048	XP_019927673.2	NC_047560.1	Chr2	45802396	45808891	protein_coding	C-type lectin BfL-2	CTL2	7.78019	0.00359862	0	0	0	74.9757	38.1099	18.6616
LOC105340231	XP_019927689.2	NC_047567.1	Chr9	5462248	5467688	protein_coding	vasoactive intestinal polypeptide receptor 1	Cluster B	-5.57025	0.000665546	542.337	157.388	152.491	0	0	16.1002
LOC105341168	XP_034309804.1	NC_047559.1	Chr1	3515112	3526435	protein_coding	peroxidase-like protein	PXT-1	-10.1331	8.27131e-08	439.537	64.5694	51.146	0	0	0
LOC105341492	XP_034308468.1	NC_047559.1	Chr1	10829422	10836368	protein_coding	uncharacterized protein LOC105341492 isoform X3	Unknow6	-4.4268	0.0411987	144.316	312.758	30.3087	19.2245	0	4.75687
LOC105341946	XP_011447012.2	NC_047561.1	Chr3	4722127	4723264	protein_coding	glycine%2C alanine and asparagine-rich protein	GLAARP	-3.33638	0.00419745	47829.8	24699.8	3553.7	4902.26	990.856	1641.85
LOC105341947	XP_011447013.3	NC_047561.1	Chr3	4711593	4712810	protein_coding	glycine-rich cell wall structural protein	GLRCWAP2	-4.7819	0.0353171	23687.5	22637.6	876.112	1213.07	272.949	230.891
LOC105341948	XP_034323072.1	NC_047561.1	Chr3	4663331	4665056	protein_coding	spidroin-1	SP1-1	-6.94451	9.99039e-25	2000.65	2296.25	1308.01	36.5266	6.17998	7.31826
LOC105342044	XP_011447133.1	NC_047562.1	Chr4	37792535	37797070	protein_coding	homeobox protein not2	NOT2	6.38511	0.00601758	1.97693	0	0	130.727	66.9498	15.3684
LOC105342091	XP_019928449.2	NC_047562.1	Chr4	39068073	39081055	protein_coding	uncharacterized transmembrane protein DDB_G0289901-like	UNTMP	-2.71301	0.000150407	122077	77102	39858.8	21262.3	8087.53	7110.79
LOC105342101	XP_011447258.1	NC_047561.1	Chr3	42479904	42481080	protein_coding	glycine-rich cell wall structural protein 1	GLRCWAP1-2	-11.2546	0.000680226	23286.2	15740.8	1814.73	17.3021	0	0
LOC105342102	XP_034324298.1	NC_047561.1	Chr3	42447285	42448546	protein_coding	acanthoscurrin-1-like isoform X1	ATSN1-like	-11.9004	3.80635e-45	170784	89872.6	9358.77	38.4491	25.7499	8.416
LOC105342187		NC_047559.1	Chr1	47709563	47711894	lncRNA	lncRNA13	lncRNA13	-4.10978	2.28564e-18	12063.9	16606.5	10040.7	372.956	925.967	938.567
LOC105342188		NC_047559.1	Chr1	47704776	47706573	lncRNA	lncRNA15	lncRNA15	-3.79749	1.14327e-18	27811.4	18016.9	22634	1422.62	1068.11	2429.3
LOC105342256	XP_019928521.1	NC_047565.1	Chr7	14027020	14034677	protein_coding	uncharacterized protein LOC105342256	Unknow3	4.44341	4.52685e-06	26.359	0	27.4673	311.438	496.458	413.482
LOC105344419	XP_034323479.1	NC_047561.1	Chr3	10739975	10741106	protein_coding	glycine-rich cell wall structural protein 1.8 isoform X2	GLRCWAP1.8-2	-4.96912	7.73862e-15	72445.1	82406.7	87489.9	5379.03	1244.24	1119.33
LOC105344854		NC_047564.1	Chr6	19997711	19999068	lncRNA	lncRNA10	lncRNA10	-3.60639	0.000429784	5939.35	795.011	2073.31	73.0533	188.489	458.855
LOC105345015	XP_011451293.2	NC_047565.1	Chr7	59581859	59593141	protein_coding	uncharacterized protein LOC105345015	Unknow4	-4.09061	3.82924e-07	6226	5893.98	898.843	396.026	121.54	248.089
LOC105346503	XP_011453423.2	NC_047564.1	Chr6	30843050	30848250	protein_coding	uncharacterized protein LOC105346503	Unknow8	-7.97058	9.43246e-40	9097.82	10999	2140.55	23.0695	36.0499	28.9071
LOC105346915	XP_011453998.2	NC_047561.1	Chr3	37472624	37481428	protein_coding	uncharacterized protein LOC105346915	Unknow9	-5.21825	2.26918e-07	1252.05	1638.45	524.72	0	39.1399	50.1301
LOC105347127	XP_011454338.2	NC_047564.1	Chr6	4805296	4810138	protein_coding	flocculation protein FLO11	FLO11-2	-8.16405	4.70786e-20	1356.83	928.186	391.172	0	8.23997	1.09774
LOC105348617	XP_011456439.2	NC_047565.1	Chr7	29501707	29509222	protein_coding	uncharacterized protein LOC105348617	Unknow10	-2.61097	7.97306e-05	594.396	308.723	627.012	49.9838	112.27	86.7214
LOC105348943	XP_019918154.2	NC_047561.1	Chr3	14025118	14027804	protein_coding	tyrosinase-like protein 2	TYRP2	-5.31002	2.6474e-05	1372.65	409.612	111.763	0	24.7199	21.5889
LOC105348973	XP_019918165.2	NC_047566.1	Chr8	30902830	30904129	protein_coding	uncharacterized protein LOC105348973	Unknow7	-6.46229	1.87621e-12	245710	157838	34045.2	3708.41	976.436	281.387
LOC109617062	XP_011425454.2	NC_047560.1	Chr2	3066270	3085581	protein_coding	kielin/chordin-like protein	KCP-2	5.04479	0.00940549	0	10.089	14.2072	653.635	90.6397	43.5437
LOC109617159		NC_047559.1	Chr1	9261750	9262925	lncRNA	lncRNA12	lncRNA12	-4.02989	1.15276e-07	469.191	732.46	1640.46	51.9063	97.8496	25.248
LOC109618512		NC_047562.1	Chr4	46604662	46605988	lncRNA	lncRNA14	lncRNA14	-3.76635	2.803e-06	46169.1	35610	8312.17	4117.9	1432.72	1073.59
LOC109618607	XP_034308841.1	NC_047567.1	Chr9	19411199	19413401	protein_coding	kielin/chordin-like protein	KCP-3	-4.09753	0.000382491	15187.4	7853.26	875.164	790.129	91.6697	516.304
LOC109619667	XP_019925842.1	NC_047566.1	Chr8	9238570	9242251	protein_coding	uncharacterized shell protein 6-like	Unslp6	-8.86881	0.000127863	85.6668	137.21	9.47148	0	0	0
LOC109619696		NC_047565.1	Chr7	51694224	51697044	lncRNA	lncRNA11	lncRNA11	-3.17183	0.000423524	1021.41	1184.45	247.206	157.641	55.6198	61.4734
LOC109619878		NC_047568.1	Chr10	21081380	21087411	lncRNA	lncRNA5	lncRNA5	-9.10161	1.57966e-06	78.4181	46.4093	146.808	0	0	0
LOC109620147		NC_047565.1	Chr7	1888738	1889481	lncRNA	lncRNA4	lncRNA4	-9.56073	2.40126e-06	290.608	50.4449	32.203	0	0	0
LOC109620338		NC_047566.1	Chr8	11134734	11135240	lncRNA	lncRNA16	lncRNA16	-7.76094	0.0277149	83.6899	8.07118	15.1544	0	0	0
LOC117680351		NC_047568.1	Chr10	14291519	14292575	lncRNA	lncRNA17	lncRNA17	-2.43885	0.0128017	1790.44	369.256	522.825	138.417	170.979	185.152
LOC117682342	XP_034305557.1	NC_047566.1	Chr8	56286677	56323503	protein_coding	uncharacterized protein LOC117682342 isoform X3	Unknow12	8.03702	0.00419745	0	0	0	57.6736	92.6997	6.58644
LOC117682635	XP_034306560.1	NC_047566.1	Chr8	25171057	25179472	protein_coding	uncharacterized protein LOC117682635	Unknow13	-3.70182	0.00148252	1022.73	260.296	124.076	53.8287	42.2298	13.9047
LOC117682707	XP_034306788.1	NC_047559.1	Chr1	3545588	3552231	protein_coding	peroxidase-like protein	PXT-4	-10.74	4.07384e-09	680.063	117.032	49.2517	0	0	0
LOC117684199	XP_034311294.1	NC_047568.1	Chr10	53271779	53278164	protein_coding	uncharacterized protein LOC117684199	Unknow15	8.41238	0.0482273	0	0	0	0	191.579	11.3433
LOC117684421	XP_034312447.1	NC_047568.1	Chr10	31473540	31480704	protein_coding	ring-infected erythrocyte surface antigen-like isoform X2	RESA-like	-3.4211	3.99042e-05	2967.37	2336.61	588.179	322.972	141.109	89.2828
LOC117686275	XP_034316991.1	Un|NW_022994877.1	Un|NW_022994877.1	8897	11022	protein_coding	uncharacterized protein LOC117686275	Unknow17	-5.06456	0.000162056	1933.43	696.139	101.345	59.5961	21.6299	2.56139
LOC117686823		NC_047560.1	Chr2	3591311	3594743	lncRNA	lncRNA19	lncRNA19	10.8254	1.1326e-12	0	0	0	586.349	311.059	186.616
LOC117686902		NC_047559.1	Chr1	47660804	47662364	lncRNA	lncRNA8	lncRNA8	-6.51061	1.78541e-29	19268.4	19491.9	11136.6	51.9063	254.409	237.112
LOC117686908	XP_034318658.1	NC_047560.1	Chr2	10384549	10389307	protein_coding	kielin/chordin-like protein	KCP-4	10.1912	2.19576e-06	0	0	0	576.736	115.36	6.22052
LOC117686915		NC_047559.1	Chr1	47716872	47718160	lncRNA	lncRNA18	lncRNA18	-5.13235	1.87428e-14	9067.5	8492.9	6607.3	44.2165	350.199	291.267
LOC117686938	XP_034318727.1	NC_047560.1	Chr2	64257925	64263351	protein_coding	kielin/chordin-like protein	KCP-5	-3.94917	2.85509e-05	1330.47	710.264	117.446	36.5266	45.3198	57.0825
LOC117687091	XP_034319148.1	NC_047560.1	Chr2	48525846	48529418	protein_coding	uncharacterized protein LOC117687091	Unknow18	-14.0267	3.38543e-24	4581.86	2217.56	1470.92	0	0	0
LOC117687426	XP_034319790.1	NC_047560.1	Chr2	49975913	49984285	protein_coding	uncharacterized protein LOC117687426	Unknow20	-9.89664	4.37284e-08	1335.74	639.641	3855.84	0	0	5.12279
LOC117687427	XP_034319791.1	NC_047560.1	Chr2	49882208	49896759	protein_coding	uncharacterized protein LOC117687427	Unknow21	-9.87954	3.58799e-08	1306.75	1166.29	4372.03	0	0	6.22052
LOC117687686	XP_034320544.1	NC_047560.1	Chr2	21230042	21236427	protein_coding	BPTI/Kunitz domain-containing protein-like	KUNIDCP-like	-14.0201	1.01907e-11	2802.62	4977.9	454.631	0	0	0
LOC117687784	XP_034320817.1	NC_047560.1	Chr2	49790829	49794671	protein_coding	uncharacterized protein LOC117687784	Unknow22	-9.36082	1.00111e-07	95.5514	70.6228	159.121	0	0	0
LOC117687858	XP_034321017.1	NC_047560.1	Chr2	47835047	47839390	protein_coding	uncharacterized protein LOC117687858 isoform X4	Unknow23	-8.23662	4.98234e-25	72297.5	42922.5	6343.05	48.0614	234.839	118.922
LOC117688038	XP_034321572.1	NC_047560.1	Chr2	18160161	18163238	protein_coding	keratin-associated protein 6-2-like	KRTAP6-2-2	-16.919	1.39307e-35	32909.9	19721.9	8782.9	0	0	0
LOC117688778	XP_034323070.1	NC_047561.1	Chr3	4625609	4627025	protein_coding	spidroin-1-like	SP1-6	-3.17859	7.37122e-22	148679	115408	144344	16556.2	17343.1	11214.1
LOC117688779	XP_034323073.1	NC_047561.1	Chr3	4682854	4684648	protein_coding	spidroin-1-like isoform X1	SP1-7	-8.08896	1.01375e-22	31471.4	70138.6	8181.46	94.2003	272.949	36.5913
LOC117688780	XP_034323076.1	NC_047561.1	Chr3	4688648	4690248	protein_coding	spidroin-1-like isoform X2	SP1-2	-8.26704	1.11782e-23	57978.6	86700.6	12421.8	65.3635	382.129	62.2052
LOC117688781	XP_034323077.1	NC_047561.1	Chr3	4704769	4706107	protein_coding	ctenidin-3-like	CTEN3	-3.43028	0.00801049	1982.86	1856.37	187.535	263.376	69.0098	43.9096
LOC117688982		NC_047561.1	Chr3	42453637	42454927	lncRNA	LncRNA1	LncRNA1	-12.1326	5.83787e-58	182226	104278	17412.4	32.6817	27.8099	9.14783
LOC117689108	XP_034324829.1	NC_047561.1	Chr3	4699307	4700044	protein_coding	shematrin-like protein 2	SHM2-2	-12.2125	0.00183491	1185.5	1162.25	4.73574	0	0	0
LOC117689738	XP_034327438.1	NC_047562.1	Chr4	39038880	39040980	protein_coding	serine%2C glycine%2C tyrosine and glutamine-rich protein-like	SGTGRP-like	-5.45415	1.0657e-13	92460.8	47741	17224.8	2314.64	563.408	716.458
LOC117690189	XP_034329505.1	NC_047562.1	Chr4	13460282	13462412	protein_coding	uncharacterized protein LOC117690189	Unknow24	-8.70028	0.0392947	13.1795	193.708	0	0	0	0
LOC117690533	XP_034330802.1	NC_047562.1	Chr4	24882821	24884214	protein_coding	serine/threonine-protein kinase TAO3-like	STK-like	-6.75216	0.0127256	53.377	468.128	0	0	3.08999	1.46365
LOC117690701	XP_034331117.1	NC_047563.1	Chr5	3321413	3326622	protein_coding	proline-rich proteoglycan 2-like	PRPG2	-5.60218	2.66312e-06	649.091	879.759	161.015	26.9144	0	9.51374
LOC117692879	XP_034338094.1	NC_047564.1	Chr6	9808416	9810075	protein_coding	uncharacterized protein LOC117692879	Unknow25	-5.09792	1.27668e-06	707.081	613.41	54.9346	7.68982	10.3	20.8571
# P. fucata
Gene name	Scaffold	Location from (bp)	Location to (bp)	Gene type	Annotation	Log2FoldChange	Padj	Right1	Right2	Right3	Right4	Right5	Left1	Left2	Left3	Left4	Left5
v3_scaf_001.g16866.t1	scaf_001	5061045	5067713	protein coding	neuronal acetylcholine receptor subunit alpha-3-like	-5.45955	0.040707	4.16521	14.6692	5.70389	8.4012	7.1349	0	0	0	0	0
v3_scaf_001.g17272.t1	scaf_001	15520872	15525230	protein coding	uncharacterized protein	5.27142	2.82159e-26	29.1564	21.087	12.3584	13.6519	20.3854	1841.27	287.965	558.843	434.302	608.223
v3_scaf_001.g17807.t1	scaf_001	30305909	30311555	protein coding	uncharacterized protein	-3.31454	0.0155579	138.493	12.8356	146.4	22.0531	7.1349	8.35045	4.86428	7.55194	3.86906	8.2611
v3_scaf_001.g17819.t1	scaf_001	30647910	30651860	protein coding	uncharacterized protein	-6.20149	0.0465386	13.5369	11.0019	32.322	0	10.1927	0	0	0	0	0
v3_scaf_001.g18153.t1	scaf_001	41415012	41431095	protein coding	WR1, partial	1.01822	0.0145658	37902.3	35563.8	39905.3	53070.4	18802.5	74906.7	88783.8	51786.5	94770.8	64949.8
v3_scaf_001.g19363.t1	scaf_001	76986773	77000417	protein coding	byssal protein-1	4.6303	0.0308123	0	10.0851	0	0	0	16.7009	30.1585	31.1517	151.861	24.7833
v3_scaf_001.g19923.t1	scaf_001	90879608	90890231	protein coding	uncharacterized protein	1.30405	0.00947418	83.3041	102.685	117.88	46.2066	88.6766	267.214	116.743	233.166	215.7	251.963
v3_scaf_001.g20001.t1	scaf_001	92878047	92880528	protein coding	myosin heavy chain, skeletal muscle-like	-4.35138	0.0027864	3367.57	123.772	2290.11	159.623	330.244	144.045	39.8871	29.2638	28.0507	66.0888
v3_scaf_001.g20078.t1	scaf_001	94877713	94879815	protein coding	uncharacterized protein	-4.3775	0.0322868	119.75	5.50097	53.2363	12.6018	22.424	7.30664	0	0	0	3.09791
v3_scaf_001.g20818.t1	scaf_001	112336408	112342834	protein coding	uncharacterized protein	1.27676	0.00119982	119.75	214.538	120.732	92.4132	120.274	401.865	319.097	393.645	258.26	246.8
v3_scaf_002.g30396.t1	scaf_002	1416883	1438887	protein coding	uncharacterized protein	6.71032	3.51048e-05	0	0	0	0	0	11.4819	14.5928	18.8798	28.0507	22.718
v3_scaf_002.g30765.t1	scaf_002	10377211	10380530	protein coding	uncharacterized protein	-4.98682	0.00386766	15157.2	220.039	27436.6	833.819	4800.77	193.104	77.8285	65.1355	485.568	706.324
v3_scaf_002.g31127.t1	scaf_002	20144517	20153304	protein coding	uncharacterized protein	-2.76323	0.0317503	665.392	31.1722	410.68	88.2126	37.713	53.2341	13.62	32.0957	28.0507	54.7298
v3_scaf_002.g31523.t1	scaf_002	29550973	29552262	protein coding	uncharacterized protein	-3.37784	0.0402601	28.1151	14.6692	27.5688	8.4012	14.2698	4.17522	2.91857	1.88798	0	0
v3_scaf_002.g33273.t1	scaf_002	81889485	81891137	protein coding	uncharacterized protein	-5.26775	0.00360572	602.914	12.8356	476.274	37.8054	56.0599	0	3.89142	2.83198	10.6399	13.4243
v3_scaf_002.g33274.t1	scaf_002	81892965	81896086	protein coding	neuronal acetylcholine receptor subunit alpha-6-like	-6.184	0.00182762	711.209	23.8375	456.311	27.3039	37.713	8.35045	4.86428	0	0	4.13055
v3_scaf_002.g33275.t1	scaf_002	81902837	81907394	protein coding	uncharacterized protein	-5.02376	0.0217561	1362.02	16.5029	861.287	55.6579	120.274	26.0952	5.83714	10.3839	0	32.0117
v3_scaf_002.g33276.t1	scaf_002	81911791	81913574	protein coding	uncharacterized protein	-4.62108	0.000105253	628.946	16.5029	302.306	35.7051	65.2334	21.9199	1.94571	5.66395	2.9018	10.3264
v3_scaf_002.g33932.t1	scaf_002	97778778	97829290	protein coding	collagen alpha-2(IX) chain-like isoform X2	-2.76057	0.0458191	2005.55	91.6828	1016.24	220.531	417.901	126.301	75.8828	62.3035	89.9557	199.299
v3_scaf_003.g1529.t1	scaf_003	6245239	6257705	protein coding	sodium/glucose cotransporter 4-like	1.35924	3.99625e-11	208.26	178.781	196.784	185.876	151.871	501.027	399.844	587.163	487.502	388.271
v3_scaf_003.g1908.t1	scaf_003	16097510	16107231	protein coding	uncharacterized protein	1.46186	0.0237859	433.182	1344.07	666.404	369.653	933.653	1337.12	1517.66	3428.58	2770.25	1269.11
v3_scaf_003.g2057.t1	scaf_003	19959695	19974975	protein coding	uncharacterized protein	2.29199	6.5309e-06	310.308	529.927	207.241	195.328	363.88	1355.9	924.213	1821.9	3093.32	674.312
v3_scaf_003.g3127.t1	scaf_003	51069666	51071632	protein coding	uncharacterized protein	-2.82013	0.00462391	122.874	21.087	56.0882	33.6048	20.3854	11.4819	3.89142	6.60795	5.8036	8.2611
v3_scaf_003.g3560.t1	scaf_003	62918980	62975394	protein coding	aryl hydrocarbon receptor	-1.66736	0.0196231	832	214.538	545.672	151.222	300.685	125.257	157.603	126.495	79.3158	154.896
v3_scaf_003.g3981.t1	scaf_003	73679252	73691106	protein coding	uncharacterized protein	-1.19507	9.95786e-08	15242.6	15356	12534.3	15365.8	16618.2	5427.79	7940.45	5265.59	5197.12	8977.75
v3_scaf_003.g4175.t1	scaf_003	79139287	79147220	protein coding	lim and transglutaminase domain protein ltd-1-like	-3.85411	0.00152102	635.194	7.33462	332.727	47.2567	61.1563	19.8323	19.4571	12.2719	4.83633	18.5875
v3_scaf_003.g4270.t1	scaf_003	81331374	81339851	protein coding	heme-binding protein 2-like	6.0854	0.00247375	0	0	0	0	0	12.5257	8.7557	22.6558	6.77086	11.359
v3_scaf_004.g7273.t1	scaf_004	10721960	10726250	protein coding	E3 ubiquitin-protein ligase TRIM33-like	-4.40139	0.032205	638.318	24.7544	410.68	26.2537	81.5417	21.9199	0	7.55194	4.83633	21.6854
v3_scaf_004.g7729.t1	scaf_004	22624924	22631441	protein coding	uncharacterized protein	1.6769	0.024672	19.7847	55.0097	22.8155	26.2537	14.2698	87.6797	118.688	110.447	75.4467	50.5992
v3_scaf_004.g7734.t1	scaf_004	22734453	22737971	protein coding	uncharacterized protein	5.18918	0.000435835	10.413	12.8356	9.50648	5.25075	21.4047	1645.04	16.5386	53.8076	177.01	275.714
v3_scaf_004.g8009.t1	scaf_004	31290113	31299413	protein coding	uncharacterized protein	-4.88671	0.0216129	1306.83	8.25145	207.241	53.5576	178.373	16.7009	0	22.6558	10.6399	9.29373
v3_scaf_004.g8378.t1	scaf_004	40376686	40377622	protein coding	uncharacterized protein	2.86621	0.0315788	5.20651	19.2534	8.55583	7.35105	21.4047	15.6571	19.4571	123.663	44.4942	247.833
v3_scaf_004.g8515.t1	scaf_004	43879305	43891946	protein coding	shematrin-4	5.33298	5.84365e-37	191.6	29.3385	196.784	132.319	148.814	4349.54	5249.53	3960.05	10434.9	4162.56
v3_scaf_004.g9114.t1	scaf_004	59075937	59084257	protein coding	uncharacterized protein	-1.43904	0.0387213	4131.89	843.482	3008.8	1311.64	992.77	598.101	602.198	880.745	914.066	799.261
v3_scaf_004.g9558.t1	scaf_004	70024790	70040967	protein coding	uncharacterized protein	2.25671	0.0216129	8.33041	2.75048	8.55583	8.4012	7.1349	12.5257	49.6157	39.6477	39.6579	25.8159
v3_scaf_004.g9583.t1	scaf_004	70513197	70546041	protein coding	inositol 1,4,5-trisphosphate receptor type 3-like	-3.18866	0.0030861	414.438	34.8395	372.654	37.8054	74.4068	34.4456	15.5657	18.8798	5.8036	27.8812
v3_scaf_004.g9584.t1	scaf_004	70546097	70568832	protein coding	inositol 1,4,5-trisphosphate receptor type 2-like	-2.94757	0.0216129	545.642	11.0019	591.303	60.9087	79.5032	44.8837	34.05	22.6558	24.1816	41.3055
v3_scaf_005.g12363.t1	scaf_005	11564987	11591294	protein coding	solute carrier family 23 member 1-like	1.37685	9.16697e-05	487.329	275.965	295.651	281.44	325.148	743.19	705.321	898.681	1370.62	606.158
v3_scaf_005.g12546.t1	scaf_005	16808395	16832063	protein coding	uncharacterized protein	1.05736	0.000105253	1736.89	1333.07	1407.91	2285.13	2034.47	4093.81	2566.39	3503.16	4493.92	3649.34
v3_scaf_005.g13678.t1	scaf_005	51221955	51230392	protein coding	uncharacterized protein	-2.6924	0.0387213	294.688	77.0136	19.013	77.7111	27.5203	9.39425	4.86428	14.1599	18.3781	29.9465
v3_scaf_005.g13809.t1	scaf_005	55600951	55606235	protein coding	uncharacterized protein	-2.42838	0.00440212	1321.41	117.354	712.035	196.378	179.392	90.8111	86.5842	98.1752	65.7741	128.047
v3_scaf_006.g27576.t1	scaf_006	1063202	1086572	protein coding	Follicle-stimulating hormone receptor	-6.24969	0.0387213	10.413	17.4197	0	27.3039	14.2698	0	0	0	0	0
v3_scaf_006.g27819.t1	scaf_006	7391961	7395921	protein coding	golgin subfamily A member 6-like protein 25	-4.35406	0.000411368	2128.42	65.0948	1283.37	150.171	249.722	30.2704	29.1857	30.2078	33.8543	66.0888
v3_scaf_006.g28094.t1	scaf_006	15812772	15837464	protein coding	uncharacterized protein	-2.80285	0.0349708	573.757	50.4255	396.42	43.0561	32.6167	25.0513	20.43	67.0234	13.5417	30.9791
v3_scaf_006.g28201.t1	scaf_006	18854040	18857096	protein coding	kielin/chordin-like protein	6.67825	7.63502e-05	0	0	0	0	0	24.0075	13.62	31.1517	14.509	10.3264
v3_scaf_006.g28232.t1	scaf_006	19274741	19288495	protein coding	uncharacterized protein	-6.40324	0.0254518	0	12.8356	10.4571	30.4543	23.4432	0	0	0	0	0
v3_scaf_006.g29306.t1	scaf_006	48175278	48196666	protein coding	degenerin deg-1-like	2.17899	0.0155579	10.413	9.16828	47.5324	9.45135	8.15417	77.2417	96.3128	62.3035	71.5777	77.4478
v3_scaf_006.g29320.t1	scaf_006	48471586	48490164	protein coding	calmodulin-like	-3.56102	0.0409345	351.96	11.9188	189.179	10.5015	37.713	16.7009	16.5386	0	12.5745	5.16318
v3_scaf_006.g29579.t1	scaf_006	54530455	54532794	protein coding	shematrin-7	3.34334	8.90851e-20	11861.5	29285.3	22541.8	24123	13961	420825	155616	134284	134692	187529
v3_scaf_006.g30093.t1	scaf_006	67238424	67243105	protein coding	shematrin	4.29128	0.0237859	4.16521	99.0174	183.475	26.2537	13.2505	184.754	4126.86	1297.05	217.635	562.787
v3_scaf_006.g30095.t1	scaf_006	67266442	67269073	protein coding	uncharacterized protein	3.8659	0.000453445	6.24781	17.4197	17.1117	9.45135	16.3083	13.5695	468.917	388.925	33.8543	66.0888
v3_scaf_006.g30098.t1	scaf_006	67394476	67396953	protein coding	shematrin-1	-1.14424	0.000411368	1.21022e+06	618996	534208	831266	624411	400375	284591	334686	283874	424343
v3_scaf_006.g30193.t1	scaf_006	69552793	69571924	protein coding	uncharacterized protein	-6.60251	0.0238992	20.826	0	37.0753	4.2006	26.5011	0	0	0	0	0
v3_scaf_007.g15613.t1	scaf_007	35524410	35618734	protein coding	sushi, von Willebrand factor type A, EGF and pentraxin domain-containing protein 1-like	-3.55831	0.0157763	476.916	10.0851	223.402	36.7552	62.1756	10.4381	3.89142	1.88798	16.4435	36.1423
v3_scaf_008.g22152.t1	scaf_008	34752981	34755591	protein coding	protein PML-like	-5.45668	0.0101754	478.999	1.83366	266.181	18.9027	29.5589	7.30664	1.94571	0	5.8036	3.09791
v3_scaf_008.g22793.t1	scaf_008	51425849	51429475	protein coding	uncharacterized protein	-1.82895	0.0239052	203.054	49.5087	150.202	68.2597	59.1177	37.577	30.1585	36.8157	28.0507	16.5222
v3_scaf_008.g22997.t1	scaf_008	56688634	56690830	protein coding	lysine-rich matrix protein 1	-1.15383	2.75677e-08	10531.7	10208.9	13487.8	9680.28	8227.56	5915.25	4253.33	4783.21	3595.33	4885.41
v3_scaf_008.g23028.t1	scaf_008	57336417	57371657	protein coding	uncharacterized protein	1.01148	6.5309e-06	463.379	500.588	511.448	495.671	594.235	1259.87	1163.54	710.826	1060.12	977.907
v3_scaf_008.g23189.t1	scaf_008	61310636	61318424	protein coding	uncharacterized protein	-3.91253	0.00853008	2674.06	84.3482	1749.19	153.322	212.008	86.6359	39.8871	55.6955	30.9525	110.492
v3_scaf_008.g23251.t1	scaf_008	63166270	63177643	protein coding	uncharacterized protein	-2.92062	0.0381528	383.199	19.2534	189.179	18.9027	26.5011	24.0075	15.5657	8.49593	15.4763	20.6527
v3_scaf_009.g25109.t1	scaf_009	51691871	51721561	protein coding	uncharacterized protein	-3.24828	0.0359381	2966.67	162.279	3389.06	198.478	520.848	114.819	235.431	101.951	81.2503	228.213
v3_scaf_009.g25203.t1	scaf_009	53719209	53730032	protein coding	CD63 antigen-like	-3.90332	0.000402381	827.835	23.8375	285.194	47.2567	112.12	5.21903	19.4571	11.3279	14.509	36.1423
v3_scaf_010.g34422.t1	scaf_010	7000892	7011673	protein coding	uncharacterized protein	1.73391	0.000590067	3589.37	977.339	2427.95	1972.18	5252.31	12247	8723.6	6129.34	11410.8	8784.64
v3_scaf_010.g34889.t1	scaf_010	18709413	18731413	protein coding	uncharacterized protein	-4.45627	0.032347	85.3867	11.0019	41.8285	5.25075	9.17344	0	0	2.83198	0	4.13055
v3_scaf_010.g35268.t1	scaf_010	28393335	28396113	protein coding	uncharacterized protein	3.62374	0.00462391	13.5369	47.6751	4.75324	0	11.212	28.1828	71.0185	239.774	354.019	261.257
v3_scaf_010.g35565.t1	scaf_010	36176158	36196950	protein coding	uncharacterized protein	6.65527	0.000435835	0	0	0	0	0	13.5695	5.83714	19.8238	42.5597	10.3264
v3_scaf_010.g35770.t1	scaf_010	40719060	40725058	protein coding	uncharacterized protein	1.00889	0.0453987	642.483	278.716	701.578	401.157	735.914	1029.19	1064.3	1306.49	1392.86	760.021
v3_scaf_011.g10079.t1	scaf_011	4764725	4815330	protein coding	uncharacterized protein	1.53071	0.0139599	225.962	345.644	288.997	109.216	637.045	962.389	1039.01	859.033	557.145	1225.74
v3_scaf_011.g10152.t1	scaf_011	7260280	7296457	protein coding	uncharacterized protein	1.19192	0.00408252	257.202	341.977	230.057	138.62	417.901	604.364	570.094	624.923	811.536	555.559
v3_scaf_011.g10186.t1	scaf_011	7902650	7941939	protein coding	sushi, von Willebrand factor type A, EGF and pentraxin domain-containing protein 1-like	-3.68185	0.0294876	952.791	23.8375	723.443	61.9588	145.756	8.35045	28.2128	16.0479	29.9852	66.0888
v3_scaf_011.g10188.t1	scaf_011	7947070	7952424	protein coding	uncharacterized protein	-4.00465	0.00161004	441.512	12.8356	350.789	25.2036	36.6938	4.17522	5.83714	22.6558	5.8036	15.4896
v3_scaf_011.g10506.t1	scaf_011	18514913	18535892	protein coding	sodium- and chloride-dependent glycine transporter 2-like	1.14245	0.00514472	168.691	83.4314	95.0648	74.5606	120.274	227.55	204.3	276.59	281.474	205.495
v3_scaf_011.g11152.t1	scaf_011	39936929	39939075	protein coding	uncharacterized protein	-5.27616	0.00514472	69.7672	7.33462	42.7791	16.8024	15.2891	0	0	0	3.86906	0
v3_scaf_012.g5140.t1	scaf_012	12605457	12666189	protein coding	uncharacterized protein	9.2738	0.00125935	0	5.50097	0	6.3009	0	15.6571	98.2585	596.603	6591.92	8.2611
v3_scaf_012.g5860.t1	scaf_012	33783272	33802005	protein coding	uncharacterized protein	-2.49708	0.000899411	526.899	59.5938	372.654	130.219	157.987	60.5408	51.5614	31.1517	25.1489	52.6645
v3_scaf_012.g5862.t1	scaf_012	33830136	33836911	protein coding	uncharacterized protein	-2.8317	0.0458191	497.742	77.0136	294.701	74.5606	84.5995	30.2704	27.24	0	25.1489	61.9582
v3_scaf_012.g5875.t1	scaf_012	34263863	34270894	protein coding	uncharacterized protein	-1.38275	0.0159006	964.245	416.24	311.812	289.841	419.94	197.279	169.277	254.878	120.908	178.646
v3_scaf_012.g6254.t1	scaf_012	44923393	44924509	protein coding	uncharacterized protein	-3.5645	0.0387213	369.662	22.0039	93.1635	17.8525	38.7323	29.2266	0	4.71996	6.77086	5.16318
v3_scaf_012.g6560.t1	scaf_012	53340424	53351205	protein coding	uncharacterized protein	-7.2155	0.00337332	47.8999	0	61.7921	11.5516	14.2698	0	0	0	0	0
v3_scaf_012.g6583.t1	scaf_012	54137144	54144466	protein coding	iroquois-class homeodomain protein IRX-6	1.06771	0.0109246	261.367	198.035	138.795	149.121	144.737	383.077	296.721	415.357	508.782	265.388
v3_scaf_013.g26403.t1	scaf_013	20724091	20725396	protein coding	uncharacterized protein	2.54094	0.0387213	6.24781	52.2592	5.70389	6.3009	8.15417	165.965	103.123	74.5754	79.3158	37.1749
v3_scaf_013.g26513.t1	scaf_013	24257941	24284166	protein coding	integral membrane protein GPR155-like	1.5914	0.00386766	101.006	268.631	463.916	361.251	318.013	870.534	466.971	940.216	1366.75	914.916
v3_scaf_013.g26694.t1	scaf_013	30191929	30199669	protein coding	shematrin-5	2.80754	0.000284323	2692.81	815.977	2320.53	1461.81	1182.35	25764.3	8695.39	12903.4	5372.2	6586.16
v3_scaf_013.g26787.t1	scaf_013	33363989	33399661	protein coding	uncharacterized protein	-4.29946	0.0422923	141.617	12.8356	76.0518	4.2006	43.8287	10.4381	0	3.77597	0	0
v3_scaf_013.g26864.t1	scaf_013	34847380	34856186	protein coding	uncharacterized protein	4.49129	0.0308123	36.4456	3690.23	70.3479	79.8114	1138.53	6371.39	6867.39	23799.9	55811.2	19956.7
v3_scaf_013.g27184.t1	scaf_013	47050154	47062501	protein coding	myostatin	2.31704	1.66135e-10	491.494	589.52	184.426	306.644	252.779	1862.15	1709.31	2470.43	1925.83	1126.61
v3_scaf_014.g1074.t1	scaf_014	35120428	35123722	protein coding	tyrosinase-like protein 2	-1.20473	0.0409345	4516.13	3175.89	2455.52	2800.75	1526.87	2042.73	888.218	1613.28	1085.27	650.561
v3_scaf_014.g1075.t1	scaf_014	35127696	35140002	protein coding	tyrosinase-like protein 2	-1.1952	0.0177993	1283.93	1151.54	858.435	924.132	598.312	637.766	305.477	543.74	397.546	218.919
v3_scaf_014.g572.t1	scaf_014	17933517	17939252	protein coding	uncharacterized protein	-5.03653	0.000667362	8971.86	109.103	10708.1	720.403	2158.82	144.045	34.05	54.7515	177.01	280.877
# M. yesseonsis
# Mye_P1-vs-P2 (Color+shape)
Gene name	Refseq ID	Gene type	Annotation	Log2FoldChange	Padj	Flat (P1)	Round (P2)
LOC110440356	XP_021339052.1	protein_coding	DCN1-like protein 5	-8.06164	0.00150899	40	0
LOC110440365	XP_021339072.1	protein_coding	uncharacterized protein LOC110440365	3.69636	0.0269688	3	27
LOC110440522	XP_021339333.1	protein_coding	ankyrin repeat domain-containing protein 29-like	-8.09713	0.00125477	41	0
LOC110440532		lncRNA	lncRNA	-7.44306	0.0139313	26	0
LOC110440551	XP_021339365.1	protein_coding	caffeoyl-CoA O-methyltransferase-like	-7.91024	0.00259707	36	0
LOC110440600	XP_021339427.1	protein_coding	uncharacterized protein LOC110440600 isoform X2	4.43838	0.000300212	5	74
LOC110440745		lncRNA	lncRNA	7.3349	0.0269688	0	16
LOC110440784	XP_021339595.1	protein_coding	uncharacterized protein LOC110440783	2.90421	0.00495809	51	254
LOC110440796	XP_021339604.1	protein_coding	collagen alpha-2(IV) chain-like	-10.2031	1.50549e-07	177	0
LOC110440799	XP_021339608.1	protein_coding	spectrin beta chain%2C non-erythrocytic 1-like	10.1975	2.30902e-08	0	117
LOC110440811		lncRNA	lncRNA	7.97553	0.00259707	0	25
LOC110440815	XP_021339620.1	protein_coding	DNA-directed RNA polymerase II subunit RPB1-like	-7.3868	0.017134	25	0
LOC110440823	XP_021339627.1	protein_coding	AP-1 complex subunit beta-1-like	-7.32827	0.0216408	24	0
LOC110440880	XP_021339678.1	protein_coding	uncharacterized protein LOC110440880	-7.20355	0.0329881	22	0
LOC110440884	XP_021339681.1	protein_coding	sodium/calcium exchanger 1-like	7.14353	0.040647	0	14
LOC110440887	XP_021339683.1	protein_coding	actin cytoskeleton-regulatory complex protein PAN1-like	9.787	2.5773e-07	0	88
LOC110440901	XP_021339693.1	protein_coding	uncharacterized protein LOC110440900	-7.06703	0.040647	20	0
LOC110440934	XP_021339722.1	protein_coding	26S proteasome non-ATPase regulatory subunit 12-like	-10.2353	1.3823e-07	181	0
LOC110440975	XP_021339758.1	protein_coding	coactosin-like protein	-12.8113	1.07442e-14	1080	0
LOC110440985	XP_021339769.1	protein_coding	uncharacterized protein LOC110440985	8.68699	0.000127545	0	41
LOC110441004		lncRNA	lncRNA	-10.1279	2.33207e-07	168	0
LOC110441160	XP_021339933.1	protein_coding	uncharacterized protein LOC110441160 isoform X2	-7.32827	0.0216408	24	0
LOC110441166		lncRNA	lncRNA	-8.23096	0.000800892	45	0
LOC110441195		lncRNA	lncRNA	-3.25074	0.0262191	73	5
LOC110441420	XP_021340219.1	protein_coding	uncharacterized protein LOC110441420	-3.80132	0.00139313	128	6
LOC110441422	XP_021340223.1	protein_coding	uncharacterized protein LOC110441422 isoform X1	-3.28531	0.00277292	207	14
LOC110441435	XP_021340239.1	protein_coding	hemicentin-1-like-1	7.72509	0.00729095	0	21
LOC110441451	XP_021340273.1	protein_coding	uncharacterized protein LOC110441451	-3.61292	0.017134	57	3
LOC110441516		lncRNA	lncRNA	7.24238	0.0329881	0	15
LOC110441831	XP_021340770.1	protein_coding	uncharacterized protein LOC110441831	3.13175	0.00339842	26	152
LOC110441834	XP_021340772.1	protein_coding	uncharacterized protein LOC110441834	6.7773	6.95092e-10	4	302
LOC110442077	XP_021341186.1	protein_coding	uncharacterized protein LOC110442077	-7.4972	0.0139313	27	0
LOC110442292	XP_021341495.1	protein_coding	NFX1-type zinc finger-containing protein 1-like	7.14353	0.040647	0	14
LOC110442363	XP_021341603.1	protein_coding	uncharacterized protein LOC110442363	-7.4972	0.0139313	27	0
LOC110442368	XP_021341615.1	protein_coding	uncharacterized protein LOC110442368	-4.85743	3.03087e-06	310	7
LOC110442473	XP_021341780.1	protein_coding	sodium- and chloride-dependent glycine transporter 1-like	-7.13691	0.0329881	21	0
LOC110442593		lncRNA	lncRNA	8.61502	0.000167599	0	39
LOC110442648		lncRNA	lncRNA	-7.44306	0.0139313	26	0
LOC110442701	XP_021342140.1	protein_coding	SUN domain-containing ossification factor-like	-7.20355	0.0329881	22	0
LOC110443005	XP_021342615.1	protein_coding	glycine receptor subunit alphaZ1-like	7.14353	0.040647	0	14
LOC110443197	XP_021342928.1	protein_coding	uncharacterized protein LOC110443197	-8.96601	2.32794e-05	75	0
LOC110443221		lncRNA	lncRNA	-11.1528	5.71659e-10	342	0
LOC110443384	XP_021343286.1	protein_coding	hydroxyproline dehydrogenase-like	-7.20355	0.0329881	22	0
LOC110443516	XP_021343455.1	protein_coding	protocadherin Fat 4-like	2.75935	0.0349068	11	50
LOC110443544	XP_021343489.1	protein_coding	uncharacterized protein LOC110443544	5.41779	1.3566e-06	5	146
LOC110443564	XP_021343519.1	protein_coding	uncharacterized protein LOC110443564	3.49809	0.00160916	12	91
LOC110444018	XP_021344156.1	protein_coding	mesenchyme-specific cell surface glycoprotein-like	-7.4972	0.0139313	27	0
LOC110444116		lncRNA	lncRNA	-7.86977	0.00322977	35	0
LOC110444139	XP_021344222.1	protein_coding	importin subunit beta-1-like	7.24238	0.0329881	0	15
LOC110444148	XP_021344231.1	protein_coding	eIF-2-alpha kinase activator GCN1-like	-7.06703	0.040647	20	0
LOC110444174	XP_021344258.1	protein_coding	zinc finger protein 704-like	8.23761	0.000916464	0	30
LOC110444188	XP_021344269.1	protein_coding	WW domain-binding protein 11-like	-8.4389	0.000300212	52	0
LOC110444202		lncRNA	lncRNA	-7.44306	0.0139313	26	0
LOC110444284	XP_021344350.1	protein_coding	uncharacterized protein LOC110444284	-7.4972	0.0139313	27	0
LOC110444306	XP_021344370.1	protein_coding	multidrug resistance-associated protein 1-like	-7.13691	0.0329881	21	0
LOC110444344	XP_021344403.1	protein_coding	pre-mRNA-splicing factor CWC22 homolog	-7.26726	0.0269688	23	0
LOC110444358	XP_021344417.1	protein_coding	glucose-6-phosphate exchanger SLC37A4-like	-2.85021	0.0427822	77	7
LOC110444376	XP_021344434.1	protein_coding	ubiquitin conjugation factor E4 A-like	-8.06164	0.00150899	40	0
LOC110444441		lncRNA	lncRNA	7.65504	0.00903083	0	20
LOC110444471	XP_021344523.1	protein_coding	uncharacterized protein LOC110444471	7.50383	0.017134	0	18
LOC110444498	XP_021344541.1	protein_coding	uncharacterized protein LOC110444498 isoform X1	-8.80362	5.26955e-05	67	0
LOC110444510	XP_021344556.1	protein_coding	baculoviral IAP repeat-containing protein 6-like-1	8.28476	0.000800892	0	31
LOC110444557	XP_021344604.1	protein_coding	dystonin-like	7.14353	0.040647	0	14
LOC110444577	XP_021344622.1	protein_coding	translocating chain-associated membrane protein 1-like	-8.98508	2.11064e-05	76	0
LOC110444589	XP_021344632.1	protein_coding	vegetative cell wall protein gp1-like	-8.38249	0.000396378	50	0
LOC110444605	XP_021344646.1	protein_coding	cartilage matrix protein-like	9.35051	3.40299e-06	0	65
LOC110444636	XP_021344676.1	protein_coding	gamma-tubulin complex component 6-like	8.08614	0.00175937	0	27
LOC110444644	XP_021344683.1	protein_coding	uncharacterized protein LOC110444644	-8.09713	0.00125477	41	0
LOC110444649	XP_021344686.1	protein_coding	leukocyte receptor cluster member 8 homolog	-8.84596	4.07788e-05	69	0
LOC110444652		lncRNA	lncRNA	-9.88557	1.04141e-06	142	0
LOC110444679	XP_021344715.1	protein_coding	uncharacterized protein LOC110444679	7.24238	0.0329881	0	15
LOC110444715	XP_021344754.1	protein_coding	haloacid dehalogenase-like hydrolase domain-containing 5	8.53927	0.000268994	0	37
LOC110444721	XP_021344759.1	protein_coding	von Willebrand factor D and EGF domain-containing protein-like	8.37468	0.000462013	0	33
LOC110444728	XP_021344767.1	protein_coding	baculoviral IAP repeat-containing protein 6-like-2	8.85262	5.26955e-05	0	46
LOC110444749	XP_021344786.1	protein_coding	serine/threonine-protein phosphatase PP1-beta catalytic subunit-like	-10.4148	4.29775e-08	205	0
LOC110444756	XP_021344792.1	protein_coding	uncharacterized protein LOC110444756	-7.98792	0.00175937	38	0
LOC110444786	XP_021344820.1	protein_coding	transmembrane matrix receptor MUP-4-like	-7.3868	0.017134	25	0
LOC110444800	XP_021344835.1	protein_coding	hemicentin-1-like-2	-7.32827	0.0216408	24	0
LOC110444824	XP_021344854.1	protein_coding	tyrosine-protein kinase ABL1-like	-8.86668	3.63579e-05	70	0
LOC110444827	XP_021344855.1	protein_coding	uncharacterized protein LOC110444827	7.50383	0.017134	0	18
LOC110444836	XP_021344868.1	protein_coding	protein DDB_G0287365-like	-3.48083	0.0269688	52	3
LOC110444839		lncRNA	lncRNA	-7.74106	0.00484933	32	0
LOC110444847	XP_021344877.1	protein_coding	dimethylaniline monooxygenase [N-oxide-forming] 5-like	2.54833	0.0455478	21	82
LOC110444867	XP_021344897.1	protein_coding	uncharacterized protein LOC110444867	-8.84596	4.07788e-05	69	0
LOC110444888	XP_021344916.1	protein_coding	uncharacterized protein LOC110444888	8.45932	0.000345935	0	35
LOC110444892	XP_021344920.1	protein_coding	coiled-coil domain-containing protein 92-like	-7.74106	0.00484933	32	0
LOC110444904	XP_021344929.1	protein_coding	uncharacterized protein LOC110444904	8.08614	0.00175937	0	27
LOC110444929	XP_021344953.1	protein_coding	solute carrier family 35 member F6-like	-7.82813	0.00404165	34	0
LOC110444949	XP_021344975.1	protein_coding	sushi%2C von Willebrand factor type A%2C EGF and pentraxin domain-containing protein 1-like-1	7.3349	0.0269688	0	16
LOC110445016	XP_021345051.1	protein_coding	uncharacterized protein LOC110445016	8.28476	0.000800892	0	31
LOC110445112	XP_021345190.1	protein_coding	ABC transporter G family member 9-like	-2.57242	0.0164156	673	75
LOC110445283	XP_021345498.1	protein_coding	dynein assembly factor 1%2C axonemal-like	7.3349	0.0269688	0	16
LOC110445379	XP_021345629.1	protein_coding	metabotropic glutamate receptor 3-like	7.42183	0.0216408	0	17
LOC110445408	XP_021345685.1	protein_coding	cytochrome P450 3A28-like	-3.68475	0.00016512	525	27
LOC110445446		lncRNA	lncRNA	-7.59974	0.00903083	29	0
LOC110445561		lncRNA	lncRNA	-8.94668	2.57698e-05	74	0
LOC110445604	XP_021345963.1	protein_coding	uncharacterized protein LOC110445604	-2.87917	0.017134	134	12
LOC110445671	XP_021346079.1	protein_coding	uncharacterized protein LOC110445671	8.23761	0.000916464	0	30
LOC110445731	XP_021346185.1	protein_coding	dual oxidase 2-like	10.234	2.04312e-08	0	120
LOC110445740	XP_021346195.1	protein_coding	uncharacterized protein LOC110445740	-7.59974	0.00903083	29	0
LOC110445809	XP_021346279.1	protein_coding	ADAM 17-like protease isoform X2	7.14353	0.040647	0	14
LOC110445867	XP_021346370.1	protein_coding	uncharacterized protein LOC110445867	-7.06703	0.040647	20	0
LOC110445948	XP_021346519.1	protein_coding	receptor-type tyrosine-protein phosphatase alpha-like	-7.54938	0.0114642	28	0
LOC110446082	XP_021346717.1	protein_coding	GRIP and coiled-coil domain-containing protein 2-like	7.24238	0.0329881	0	15
LOC110446158	XP_021346836.1	protein_coding	uncharacterized protein LOC110446158 isoform X3	-2.4693	0.0399116	226	27
LOC110446231	XP_021346946.1	protein_coding	T-cell activation inhibitor%2C mitochondrial-like	-7.78525	0.00484933	33	0
LOC110446249	XP_021346969.1	protein_coding	pyruvate dehydrogenase phosphatase regulatory subunit%2C mitochondrial-like isoform X2	-8.09713	0.00125477	41	0
LOC110446259	XP_021346979.1	protein_coding	multidrug resistance-associated protein 7-like	7.24238	0.0329881	0	15
LOC110446311	XP_021347071.1	protein_coding	uncharacterized protein LOC110446311 isoform X3	-8.4932	0.000233188	54	0
LOC110446374	XP_021347170.1	protein_coding	cathepsin L1-like	-7.06703	0.040647	20	0
LOC110446404	XP_021347211.1	protein_coding	lipid droplet-associated hydrolase-like	-7.06703	0.040647	20	0
LOC110446459	XP_021347296.1	protein_coding	uncharacterized protein LOC110446459 isoform X2	2.26723	0.0483671	106	339
LOC110446475	XP_021347323.1	protein_coding	usherin-like	3.20685	0.00238202	25	154
LOC110446485		lncRNA	lncRNA	-5.44522	1.5478e-09	4471	68
LOC110446531	XP_021347400.1	protein_coding	BTB/POZ domain-containing protein 6-like isoform X2	-8.09713	0.00125477	41	0
LOC110446574	XP_021347457.1	protein_coding	uncharacterized protein LOC110446574	-7.44306	0.0139313	26	0
LOC110446725	XP_021347680.1	protein_coding	solute carrier family 46 member 3-like	-7.20355	0.0329881	22	0
LOC110446731	XP_021347692.1	protein_coding	MAM and LDL-receptor class A domain-containing protein 1-like isoform X2	-7.44306	0.0139313	26	0
LOC110446842	XP_021347840.1	protein_coding	uncharacterized protein LOC110446842	-7.13691	0.0329881	21	0
LOC110446939	XP_021347962.1	protein_coding	uncharacterized protein LOC110446939	7.50383	0.017134	0	18
LOC110446955	XP_021347979.1	protein_coding	uncharacterized protein LOC110446955	-7.69547	0.00588346	31	0
LOC110447070	XP_021348169.1	protein_coding	mitogen-activated protein kinase kinase kinase 5-like	-7.06703	0.040647	20	0
LOC110447146		lncRNA	lncRNA	-7.54938	0.0114642	28	0
LOC110447279	XP_021348531.1	protein_coding	uncharacterized protein LOC110447279	-2.41604	0.0269688	821	102
LOC110447318	XP_021348602.1	protein_coding	hypertrehalosaemic prohormone-like	-8.09713	0.00125477	41	0
LOC110447334	XP_021348628.1	protein_coding	uncharacterized protein LOC110447334	2.45799	0.0338202	38	139
LOC110447389	XP_021348720.1	protein_coding	serine protease inhibitor dipetalogastin-like	-8.59602	0.000146997	58	0
LOC110447535	XP_021348981.1	protein_coding	tyramine beta-hydroxylase-like	-7.13691	0.0329881	21	0
LOC110447604	XP_021349076.1	protein_coding	astacin-like metalloprotease toxin 5	-7.44306	0.0139313	26	0
LOC110447776	XP_021349355.1	protein_coding	tetraspanin-9-like	-7.06703	0.040647	20	0
LOC110447831		lncRNA	lncRNA	-7.9496	0.00213028	37	0
LOC110448109	XP_021349844.1	protein_coding	fibrinolytic enzyme%2C isozyme C-like isoform X2	7.14353	0.040647	0	14
LOC110448183	XP_021349973.1	protein_coding	sodium- and chloride-dependent glycine transporter 2-like	7.14353	0.040647	0	14
LOC110448217	XP_021350028.1	protein_coding	uncharacterized protein LOC110448217	9.88205	1.50549e-07	0	94
LOC110448230	XP_021350055.1	protein_coding	plasminogen-like	3.81621	0.03618	2	20
LOC110448346	XP_021350206.1	protein_coding	uncharacterized protein LOC110448346	-7.20355	0.0329881	22	0
LOC110448729	XP_021350795.1	protein_coding	L-galactose dehydrogenase-like isoform X1	7.24238	0.0329881	0	15
LOC110448755		lncRNA	lncRNA	-7.06703	0.040647	20	0
LOC110448852	XP_021350999.1	protein_coding	uncharacterized protein LOC110448852	7.3349	0.0269688	0	16
LOC110448859	XP_021351007.1	protein_coding	uncharacterized protein LOC110448859	-3.10844	0.00179137	573	44
LOC110448968	XP_021351180.1	protein_coding	uncharacterized protein LOC110448968	7.14353	0.040647	0	14
LOC110449062	XP_021351322.1	protein_coding	uncharacterized protein LOC110449062	10.5068	3.59813e-09	0	145
LOC110449306		lncRNA	lncRNA	-8.09713	0.00125477	41	0
LOC110449498	XP_021352070.1	protein_coding	uncharacterized protein LOC110449498	-9.63094	4.17221e-06	119	0
LOC110449513	XP_021352102.1	protein_coding	uncharacterized protein LOC110449513 isoform X3	8.94358	3.25269e-05	0	49
LOC110449553	XP_021352175.1	protein_coding	von Willebrand factor A domain-containing protein 7-like	2.95653	0.00745459	22	114
LOC110449572	XP_021352197.1	protein_coding	major facilitator superfamily domain-containing protein 1-like	-7.13691	0.0329881	21	0
LOC110449588	XP_021352217.1	protein_coding	uncharacterized protein LOC110449588	7.14353	0.040647	0	14
LOC110449735	XP_021352466.1	protein_coding	uncharacterized protein LOC110449735	8.08614	0.00175937	0	27
LOC110449767		lncRNA	lncRNA	-8.82495	4.66963e-05	68	0
LOC110449793	XP_021352557.1	protein_coding	homeobox protein vent1-like	-7.26726	0.0269688	23	0
LOC110449844	XP_021352645.1	protein_coding	uncharacterized protein LOC110449844	3.32777	0.000396378	148	987
LOC110450053		lncRNA	lncRNA	-2.61242	0.0380042	139	15
LOC110450065	XP_021352982.1	protein_coding	patched domain-containing protein 3-like-1	-8.09713	0.00125477	41	0
LOC110450066	XP_021352983.1	protein_coding	uncharacterized protein LOC110450066	-3.21344	0.00524226	155	11
LOC110450067	XP_021352984.1	protein_coding	patched domain-containing protein 3-like-2	-3.27779	0.0139313	89	6
LOC110450068	XP_021352986.1	protein_coding	uncharacterized protein LOC110450068	-8.1656	0.000916464	43	0
LOC110450288	XP_021353419.1	protein_coding	uncharacterized protein LOC110450288	-2.95089	0.00190948	8810	756
LOC110450379	XP_021353538.1	protein_coding	1%2C5-anhydro-D-fructose reductase-like isoform X1	-2.70763	0.00709854	2137	217
LOC110450399	XP_021353562.1	protein_coding	checkpoint protein HUS1-like	-7.74106	0.00484933	32	0
LOC110450623	XP_021353918.1	protein_coding	gelsolin-related protein of 125 kDa-like	8.75554	8.37032e-05	0	43
LOC110450636	XP_021353930.1	protein_coding	uncharacterized protein LOC110450636	-7.44306	0.0139313	26	0
LOC110450684	XP_021353987.1	protein_coding	E3 ubiquitin-protein ligase TRIM71-like	3.69636	0.0269688	3	27
LOC110450839	XP_021354281.1	protein_coding	uncharacterized protein LOC110450839	7.14353	0.040647	0	14
LOC110450841	XP_021354288.1	protein_coding	zinc finger BED domain-containing protein 1-like-1	-8.41097	0.000345935	51	0
LOC110450891	XP_021354347.1	protein_coding	uncharacterized protein LOC110450891 isoform X2	-7.13691	0.0329881	21	0
LOC110450991	XP_021354486.1	protein_coding	scavenger receptor class F member 1-like	7.72509	0.00729095	0	21
LOC110451019	XP_021354523.1	protein_coding	phospholipid-metabolizing enzyme A-C1-like	-7.54938	0.0114642	28	0
LOC110451023		lncRNA	lncRNA	-7.86977	0.00322977	35	0
LOC110451174	XP_021354718.1	protein_coding	uncharacterized protein C4orf45 homolog	8.49985	0.000300212	0	36
LOC110451234	XP_021354828.1	protein_coding	uncharacterized protein LOC110451234	-5.11792	6.53428e-08	947	18
LOC110451247	XP_021354840.1	protein_coding	uncharacterized protein LOC110451247	-11.6476	1.78704e-11	482	0
LOC110451271	XP_021354864.1	protein_coding	fibrocystin-L-like	-3.07745	0.0467651	52	4
LOC110451476	XP_021355190.1	protein_coding	uncharacterized protein LOC110451476	-7.32827	0.0216408	24	0
LOC110451504		lncRNA	lncRNA	7.72509	0.00729095	0	21
LOC110451521	XP_021355264.1	protein_coding	brain-specific angiogenesis inhibitor 1-associated protein 2-like	-7.32827	0.0216408	24	0
LOC110451566	XP_021355338.1	protein_coding	zinc finger BED domain-containing protein 1-like-2	-8.62061	0.000127545	59	0
LOC110451598	XP_021355392.1	protein_coding	retinol dehydrogenase 14-like	-8.98508	2.11064e-05	76	0
LOC110451604	XP_021355400.1	protein_coding	NADPH oxidase 4-like	-7.26726	0.0269688	23	0
LOC110451664	XP_021355479.1	protein_coding	FAD-linked oxidoreductase CHGG_01242-2-like	-7.06703	0.040647	20	0
LOC110451749	XP_021355593.1	protein_coding	IgGFc-binding protein-like	-7.20355	0.0329881	22	0
LOC110451806	XP_021355664.1	protein_coding	uncharacterized protein LOC110451806 isoform X2	7.14353	0.040647	0	14
LOC110452051	XP_021355999.1	protein_coding	uncharacterized protein LOC110452051	2.75243	0.008312	73	327
LOC110452136	XP_021356168.1	protein_coding	putative defense protein	-5.92856	6.95092e-10	1294	14
LOC110452210	XP_021356262.1	protein_coding	green-sensitive opsin-like	-3.73392	0.0114182	62	3
LOC110452270	XP_021356347.1	protein_coding	probable E3 ubiquitin-protein ligase MID2	3.79909	0.0170131	3	29
LOC110452293	XP_021356389.1	protein_coding	uncharacterized protein LOC110452293	7.79189	0.00588346	0	22
LOC110452312	XP_021356424.1	protein_coding	caspase-3-like	2.51015	0.0329881	34	129
LOC110452327	XP_021356451.1	protein_coding	uncharacterized protein LOC110452327 isoform X2	-7.69547	0.00588346	31	0
LOC110452443	XP_021356665.1	protein_coding	uncharacterized protein LOC110452443	-8.4389	0.000300212	52	0
LOC110452639	XP_021356948.1	protein_coding	actin%2C plasmodial isoform-like	7.14353	0.040647	0	14
LOC110452664	XP_021356987.1	protein_coding	uncharacterized protein LOC110452664	-3.60284	0.000634234	258	14
LOC110452714	XP_021357038.1	protein_coding	uncharacterized protein LOC110452714	2.92343	0.0329881	10	51
LOC110452804	XP_021357162.1	protein_coding	multidrug resistance-associated protein 1-like isoform X3	-7.44306	0.0139313	26	0
LOC110452820	XP_021357188.1	protein_coding	uncharacterized protein LOC110452820 isoform X1	-2.64325	0.0133707	528	56
LOC110452822	XP_021357191.1	protein_coding	uncharacterized protein LOC110452822	-3.21294	0.00903083	127	9
LOC110452942	XP_021357377.1	protein_coding	uncharacterized protein LOC110452942	-7.44306	0.0139313	26	0
LOC110452984	XP_021357444.1	protein_coding	endochitinase A-like	7.3349	0.0269688	0	16
LOC110452996	XP_021357460.1	protein_coding	transient receptor potential cation channel subfamily A member 1-like	-7.44306	0.0139313	26	0
LOC110453015	XP_021357494.1	protein_coding	uncharacterized protein LOC110453015 isoform X2	-7.20355	0.0329881	22	0
LOC110453038	XP_021357531.1	protein_coding	uncharacterized protein LOC110453038	-8.10441	1.2037e-16	11239	27
LOC110453176	XP_021357702.1	protein_coding	carbohydrate sulfotransferase 12-like	-7.06703	0.040647	20	0
LOC110453194	XP_021357721.1	protein_coding	uncharacterized protein LOC110453194	8.13842	0.00150899	0	28
LOC110453199	XP_021357727.1	protein_coding	vertnin-like	-8.38249	0.000396378	50	0
LOC110453333	XP_021357921.1	protein_coding	laccase-1-like	2.94079	0.016848	14	72
LOC110453369	XP_021357958.1	protein_coding	uncharacterized protein LOC110453369	7.42183	0.0216408	0	17
LOC110453507		lncRNA	lncRNA	-7.06703	0.040647	20	0
LOC110453934		lncRNA	lncRNA	11.5885	3.57648e-12	0	307
LOC110454083	XP_021359108.1	protein_coding	uncharacterized protein LOC110454083	7.14353	0.040647	0	14
LOC110454243	XP_021359333.1	protein_coding	dopamine beta-hydroxylase-like	2.47983	0.0480651	25	93
LOC110454335	XP_021359466.1	protein_coding	probable polyketide synthase 16	-8.4389	0.000300212	52	0
LOC110454336	XP_021359467.1	protein_coding	uncharacterized protein LOC110454336	-4.48932	2.57698e-05	274	8
LOC110454388	XP_021359542.1	protein_coding	latent-transforming growth factor beta-binding protein 2-like	-7.26726	0.0269688	23	0
LOC110454394	XP_021359547.1	protein_coding	uncharacterized protein LOC110454394	3.43368	0.00900029	6	44
LOC110454446	XP_021359624.1	protein_coding	uncharacterized protein LOC110454446 isoform X1	-2.97099	0.0148683	131	11
LOC110454488	XP_021359670.1	protein_coding	uncharacterized protein LOC110454488	-7.06703	0.040647	20	0
LOC110454506		lncRNA	lncRNA	-7.98792	0.00175937	38	0
LOC110454651	XP_021359961.1	protein_coding	uncharacterized protein LOC110454651	-7.13691	0.0329881	21	0
LOC110454652	XP_021359962.1	protein_coding	patched domain-containing protein 3-like-3	-9.643	3.99801e-06	120	0
LOC110454674	XP_021359991.1	protein_coding	cytochrome P450 3A8-like	7.97553	0.00259707	0	25
LOC110454688	XP_021360015.1	protein_coding	uncharacterized protein LOC110454688	-7.44306	0.0139313	26	0
LOC110454707	XP_021360035.1	protein_coding	excitatory amino acid transporter-like	5.25988	2.12021e-05	3	80
LOC110454833	XP_021360240.1	protein_coding	deoxycytidylate deaminase-like isoform X1	10.6844	1.21799e-09	0	164
LOC110454847	XP_021360264.1	protein_coding	deoxycytidylate deaminase-like	9.10991	1.53136e-05	0	55
LOC110454865	XP_021360291.1	protein_coding	uncharacterized protein LOC110454865	3.29852	0.000403585	210	1372
LOC110455071	XP_021360670.1	protein_coding	cysteine sulfinic acid decarboxylase-like isoform X3	-3.26818	0.00413432	161	11
LOC110455413	XP_021361215.1	protein_coding	nuclear hormone receptor E75-like	-7.54938	0.0114642	28	0
LOC110455453	XP_021361270.1	protein_coding	ufm1-specific protease 1-like	-7.69547	0.00588346	31	0
LOC110455486	XP_021361322.1	protein_coding	cyclic nucleotide-binding domain-containing protein 2-like isoform X1	3.10437	0.0309959	6	35
LOC110455491		lncRNA	lncRNA	7.85574	0.00484933	0	23
LOC110455578	XP_021361441.1	protein_coding	fatty acid-binding protein%2C brain-like	-8.6448	0.000112856	60	0
LOC110455618	XP_021361504.1	protein_coding	uncharacterized protein LOC110455618	-7.13691	0.0329881	21	0
LOC110455640		lncRNA	lncRNA	7.3349	0.0269688	0	16
LOC110455644	XP_021361565.1	protein_coding	uncharacterized protein LOC110455644	-7.06703	0.040647	20	0
LOC110455763		lncRNA	lncRNA	-8.09713	0.00125477	41	0
LOC110455858		lncRNA	lncRNA	-2.26659	0.0380138	8557	1180
LOC110456052	XP_021362255.1	protein_coding	mitochondrial enolase superfamily member 1-like isoform X2	-8.09713	0.00125477	41	0
LOC110456139	XP_021362384.1	protein_coding	uncharacterized protein LOC110456139	-3.13719	0.00114856	1327	100
LOC110456140		lncRNA	lncRNA	-7.9496	0.00213028	37	0
LOC110456261	XP_021362551.1	protein_coding	zinc metalloproteinase nas-1-like	-8.23096	0.000800892	45	0
LOC110456649		lncRNA	lncRNA	-7.6484	0.00729095	30	0
LOC110456683	XP_021363235.1	protein_coding	periostin-like isoform X1	-7.26726	0.0269688	23	0
LOC110456759	XP_021363380.1	protein_coding	chondroitin proteoglycan 1-like	-7.9496	0.00213028	37	0
LOC110456885	XP_021363595.1	protein_coding	zinc finger protein 436-like	-7.9496	0.00213028	37	0
LOC110456959	XP_021363704.1	protein_coding	uncharacterized protein LOC110456959	7.42183	0.0216408	0	17
LOC110456977	XP_021363733.1	protein_coding	vigilin-like	-9.2912	4.0831e-06	94	0
LOC110457112	XP_021363890.1	protein_coding	uncharacterized protein LOC110457112	7.97553	0.00259707	0	25
LOC110457155	XP_021363944.1	protein_coding	3 beta-hydroxysteroid dehydrogenase/Delta 5-->4-isomerase type 1-like	7.72509	0.00729095	0	21
LOC110457311	XP_021364201.1	protein_coding	centromere protein X-like	-11.8169	5.982e-12	542	0
LOC110457315	XP_021364204.1	protein_coding	transforming growth factor-beta-induced protein ig-h3-like	-8.02525	0.00175937	39	0
LOC110457319	XP_021364208.1	protein_coding	uncharacterized protein LOC110457319	-7.26726	0.0269688	23	0
LOC110457326	XP_021364221.1	protein_coding	uncharacterized protein LOC110457326	-7.6484	0.00729095	30	0
LOC110457384	XP_021364306.1	protein_coding	uncharacterized protein LOC110457384	-9.39466	2.34832e-06	101	0
LOC110457445	XP_021364405.1	protein_coding	uncharacterized protein LOC110457445	7.65504	0.00903083	0	20
LOC110457473	XP_021364448.1	protein_coding	deleted in malignant brain tumors 1 protein-like	-7.3868	0.017134	25	0
LOC110457490	XP_021364471.1	protein_coding	tankyrase-2-like	-8.1656	0.000916464	43	0
LOC110457494	XP_021364477.1	protein_coding	kynurenine formamidase-like	7.42183	0.0216408	0	17
LOC110457505	XP_021364492.1	protein_coding	uncharacterized protein LOC110457505	9.23522	6.32019e-06	0	60
LOC110457566	XP_021364572.1	protein_coding	protein SpAN-like	-3.45998	0.00650462	101	6
LOC110457591	XP_021364599.1	protein_coding	uncharacterized protein LOC110457591	-7.13691	0.0329881	21	0
LOC110457605	XP_021364624.1	protein_coding	lambda-crystallin-like	7.85574	0.00484933	0	23
LOC110457624	XP_021364656.1	protein_coding	major facilitator superfamily domain-containing protein 4A-like	-7.06703	0.040647	20	0
LOC110457675	XP_021364711.1	protein_coding	uncharacterized protein LOC110457675	-7.06703	0.040647	20	0
LOC110457738	XP_021364797.1	protein_coding	organic cation transporter protein-like-1	-7.26726	0.0269688	23	0
LOC110457752	XP_021364812.1	protein_coding	inter-alpha-trypsin inhibitor heavy chain H3-like	2.40758	0.0219771	3422	12049
LOC110457903	XP_021365036.1	protein_coding	large neutral amino acids transporter small subunit 1-like isoform X1	-7.26726	0.0269688	23	0
LOC110457955	XP_021365148.1	protein_coding	uncharacterized protein LOC110457955	-8.46631	0.000268994	53	0
LOC110457959	XP_021365151.1	protein_coding	zinc finger BED domain-containing protein 1-like-3	-8.62061	0.000127545	59	0
LOC110458039	XP_021365258.1	protein_coding	amine sulfotransferase-like isoform X1	-7.13691	0.0329881	21	0
LOC110458049		lncRNA	lncRNA	4.15627	0.000144605	10	120
LOC110458220		lncRNA	lncRNA	7.79189	0.00588346	0	22
LOC110458226	XP_021365515.1	protein_coding	uncharacterized protein LOC110458226	-3.02204	0.0175841	99	8
LOC110458240	XP_021365527.1	protein_coding	uncharacterized protein LOC110458240	-3.85534	3.41853e-05	1158	53
LOC110458422		lncRNA	lncRNA	7.14353	0.040647	0	14
LOC110458551	XP_021365989.1	protein_coding	multiple epidermal growth factor-like domains protein 6 isoform X2	7.3349	0.0269688	0	16
LOC110458629	XP_021366090.1	protein_coding	uncharacterized protein LOC110458629	2.49959	0.0205156	103	387
LOC110458707	XP_021366249.1	protein_coding	uncharacterized protein LOC110458707 isoform X1	2.3024	0.0423367	101	331
LOC110459007		lncRNA	lncRNA	-3.04522	0.00588346	225	18
LOC110459018	XP_021366711.1	protein_coding	multiple epidermal growth factor-like domains protein 10	7.50383	0.017134	0	18
LOC110459032	XP_021366755.1	protein_coding	NADPH oxidase 5-like isoform X2	-7.4972	0.0139313	27	0
LOC110459052	XP_021366769.1	protein_coding	interleukin-1 receptor-associated kinase 1-binding protein 1-like	-7.6484	0.00729095	30	0
LOC110459087	XP_021366856.1	protein_coding	uncharacterized protein LOC110459087	8.53927	0.000268994	0	37
LOC110459298	XP_021367157.1	protein_coding	uncharacterized protein LOC110459298	-7.26726	0.0269688	23	0
LOC110459438	XP_021367368.1	protein_coding	uncharacterized protein LOC110459438	2.30016	0.040647	129	422
LOC110459471	XP_021367426.1	protein_coding	uncharacterized protein LOC110459471	-7.69547	0.00588346	31	0
LOC110459479	XP_021367435.1	protein_coding	uncharacterized protein LOC110459479	7.50383	0.017134	0	18
LOC110459491	XP_021367447.1	protein_coding	ankyrin repeat domain-containing protein 17-like	7.79189	0.00588346	0	22
LOC110459561	XP_021367567.1	protein_coding	uncharacterized protein LOC110459561	-7.44306	0.0139313	26	0
LOC110459625	XP_021367646.1	protein_coding	uncharacterized protein LOC110459625	7.50383	0.017134	0	18
LOC110459667	XP_021367702.1	protein_coding	uncharacterized protein LOC110459667	-8.19865	0.000916464	44	0
LOC110459857	XP_021367991.1	protein_coding	cytochrome P450 3A31-like	-9.75834	2.21816e-06	130	0
LOC110459879	XP_021368022.1	protein_coding	PR domain zinc finger protein 14-like	-7.06703	0.040647	20	0
LOC110459926	XP_021368110.1	protein_coding	uncharacterized protein LOC110459926	4.56755	0.017134	1	18
LOC110459947	XP_021368152.1	protein_coding	uncharacterized protein LOC110459947 isoform X2	-2.44381	0.0199484	5248	640
LOC110459982	XP_021368325.1	protein_coding	uncharacterized protein LOC110459982	-7.82813	0.00404165	34	0
LOC110460007	XP_021368370.1	protein_coding	carcinoembryonic antigen-related cell adhesion molecule 5-like	-7.32827	0.0216408	24	0
LOC110460129	XP_021368539.1	protein_coding	glutathione S-transferase theta-3-like	3.991	0.000330452	10	107
LOC110460177	XP_021368613.1	protein_coding	TNF receptor-associated factor 3-like	-8.09713	0.00125477	41	0
LOC110460207	XP_021368677.1	protein_coding	organic cation transporter protein-like-2	-7.54938	0.0114642	28	0
LOC110460477	XP_021369087.1	protein_coding	solute carrier family 23 member 2-like	-7.26726	0.0269688	23	0
LOC110460562	XP_021369211.1	protein_coding	uncharacterized protein LOC110460562	3.56828	0.000414436	24	190
LOC110460625	XP_021369325.1	protein_coding	carbohydrate sulfotransferase 11-like	-3.43117	0.00745459	99	6
LOC110460847	XP_021369704.1	protein_coding	indolethylamine N-methyltransferase-like	-8.19865	0.000916464	44	0
LOC110460863	XP_021369732.1	protein_coding	receptor-type tyrosine-protein phosphatase kappa-like	8.18887	0.00111662	0	29
LOC110460887	XP_021369766.1	protein_coding	uncharacterized protein LOC110460887 isoform X2	8.72167	9.70592e-05	0	42
LOC110460900	XP_021369783.1	protein_coding	uncharacterized protein LOC110460900	-2.55505	0.0381862	169	19
LOC110460949	XP_021369855.1	protein_coding	PRELI domain-containing protein 2-like	-8.2935	0.000558514	47	0
LOC110460990	XP_021369924.1	protein_coding	gelsolin-like protein 2	-8.02525	0.00175937	39	0
LOC110461051	XP_021369998.1	protein_coding	sushi%2C von Willebrand factor type A%2C EGF and pentraxin domain-containing protein 1-like-2	-7.13691	0.0329881	21	0
LOC110461177	XP_021370199.1	protein_coding	uncharacterized protein LOC110461177	4.92997	2.21816e-06	9	185
LOC110461265	XP_021370352.1	protein_coding	uncharacterized protein LOC110461265 isoform X1	-7.78525	0.00484933	33	0
LOC110461318		lncRNA	lncRNA	-8.35343	0.000396378	49	0
LOC110461327	XP_021370431.1	protein_coding	uncharacterized protein LOC110461327 isoform X1	-7.59974	0.00903083	29	0
LOC110461382	XP_021370507.1	protein_coding	protein FAM57A-like	-7.13691	0.0329881	21	0
LOC110461467	XP_021370597.1	protein_coding	crossover junction endonuclease MUS81-like isoform X1	-8.09713	0.00125477	41	0
LOC110461572	XP_021370768.1	protein_coding	receptor-type tyrosine-protein phosphatase mu-like	7.42183	0.0216408	0	17
LOC110461581	XP_021370791.1	protein_coding	uncharacterized protein LOC110461581	-7.13691	0.0329881	21	0
LOC110461583	XP_021370789.1	protein_coding	uncharacterized protein LOC110461583	-7.78525	0.00484933	33	0
LOC110461599	XP_021370813.1	protein_coding	ficolin-2-like	-8.13177	0.00111662	42	0
LOC110461623	XP_021370840.1	protein_coding	uncharacterized protein LOC110461623	4.31261	0.000161349	6	81
LOC110461624	XP_021370841.1	protein_coding	uncharacterized protein LOC110461624	10.4665	4.47175e-09	0	141
LOC110461806	XP_021371151.1	protein_coding	uncharacterized protein LOC110461806	2.20679	0.0477871	672	2059
LOC110462134	XP_021371655.1	protein_coding	uncharacterized protein LOC110462134 isoform X2	-7.4972	0.0139313	27	0
LOC110462192		lncRNA	lncRNA	8.49985	0.000300212	0	36
LOC110462266	XP_021371844.1	protein_coding	uncharacterized protein LOC110462266 isoform X2	-2.61481	0.0239647	250	27
LOC110462292	XP_021371882.1	protein_coding	uncharacterized protein LOC110462292	-7.13691	0.0329881	21	0
LOC110462325	XP_021371933.1	protein_coding	uncharacterized protein LOC110462325	-7.86977	0.00322977	35	0
LOC110462418	XP_021372039.1	protein_coding	hemicentin-1-like isoform X1	-7.91024	0.00259707	36	0
LOC110462446		lncRNA	lncRNA	-9.02248	1.92083e-05	78	0
LOC110462545	XP_021372205.1	protein_coding	uncharacterized protein LOC110462545	2.56963	0.0132135	322	1269
LOC110462663	XP_021372417.1	protein_coding	uncharacterized protein LOC110462663	-3.21156	0.0171354	85	6
LOC110462985	XP_021372965.1	protein_coding	M-phase inducer phosphatase-like-1	7.65504	0.00903083	0	20
LOC110463027	XP_021373036.1	protein_coding	uncharacterized protein LOC110463027	-7.20355	0.0329881	22	0
LOC110463064	XP_021373094.1	protein_coding	DNA polymerase eta-like isoform X2	-7.20355	0.0329881	22	0
LOC110463109	XP_021373133.1	protein_coding	rhodopsin%2C GQ-coupled-like	-3.1201	0.00135492	879	67
LOC110463220		lncRNA	lncRNA	-11.9294	3.57648e-12	586	0
LOC110463250	XP_021373359.1	protein_coding	uncharacterized protein LOC110463250	-8.5196	0.000233188	55	0
LOC110463334	XP_021373514.1	protein_coding	uncharacterized protein LOC110463334	-3.4529	0.0309959	51	3
LOC110463376	XP_021373586.1	protein_coding	uncharacterized protein LOC110463376	9.71996	3.93995e-07	0	84
LOC110463385		lncRNA	lncRNA	-8.1656	0.000916464	43	0
LOC110463428	XP_021373709.1	protein_coding	tyrosinase-like protein 2	-2.53996	0.0148318	1736	198
LOC110463558	XP_021373899.1	protein_coding	uncharacterized protein LOC110463558	7.50383	0.017134	0	18
LOC110463629		lncRNA	lncRNA	9.08348	1.71314e-05	0	54
LOC110463640	XP_021374098.1	protein_coding	mucin-3A-like	-2.67693	0.0269688	155	16
LOC110463709	XP_021374188.1	protein_coding	uncharacterized protein LOC110463709	2.5329	0.0174462	97	373
LOC110463731	XP_021374227.1	protein_coding	asparagine synthetase [glutamine-hydrolyzing]-like	-7.3868	0.017134	25	0
LOC110463798	XP_021374336.1	protein_coding	uncharacterized protein LOC110463798 isoform X2	8.41762	0.000396378	0	34
LOC110463843	XP_021374446.1	protein_coding	myeloperoxidase-like	-8.32377	0.000462013	48	0
LOC110463854	XP_021374431.1	protein_coding	60S ribosomal protein L38	-2.613	0.00935696	24874	2698
LOC110463929		lncRNA	lncRNA	7.24238	0.0329881	0	15
LOC110464061	XP_021374772.1	protein_coding	centromere protein V-like	-8.90723	3.25269e-05	72	0
LOC110464114	XP_021374850.1	protein_coding	uncharacterized protein LOC110464114	-12.1755	8.48046e-13	695	0
LOC110464164		lncRNA	lncRNA	7.14353	0.040647	0	14
LOC110464185	XP_021374940.1	protein_coding	uncharacterized protein C20orf194-like	-7.13691	0.0329881	21	0
LOC110464211	XP_021374985.1	protein_coding	probable flavin-containing monoamine oxidase A	7.3349	0.0269688	0	16
LOC110464360		lncRNA	lncRNA	-7.69547	0.00588346	31	0
LOC110464395	XP_021375265.1	protein_coding	MAR-binding filament-like protein 1	7.14353	0.040647	0	14
LOC110464589		lncRNA	lncRNA	-7.82813	0.00404165	34	0
LOC110464612	XP_021375600.1	protein_coding	uncharacterized protein LOC110464612	-10.66	1.034e-08	243	0
LOC110464619	XP_021375612.1	protein_coding	uncharacterized protein LOC110464619	-5.29748	2.30902e-08	954	16
LOC110464620	XP_021375614.1	protein_coding	uncharacterized protein LOC110464620	-5.64171	2.30902e-08	534	7
LOC110464647	XP_021375658.1	protein_coding	uncharacterized protein LOC110464647	3.10437	0.0309959	6	35
LOC110464687	XP_021375706.1	protein_coding	extensin-1-like	7.65504	0.00903083	0	20
LOC110464909	XP_021376056.1	protein_coding	uncharacterized protein LOC110464909	-2.80502	0.0150503	201	19
LOC110464910	XP_021376057.1	protein_coding	phospholipase ABHD3-like	-7.32827	0.0216408	24	0
LOC110464926		lncRNA	lncRNA	-7.78525	0.00484933	33	0
LOC110465117	XP_021376387.1	protein_coding	Fanconi anemia core complex-associated protein 24-like	-7.3868	0.017134	25	0
LOC110465138	XP_021376422.1	protein_coding	natural resistance-associated macrophage protein 2-like isoform X2	9.39417	2.85899e-06	0	67
LOC110465258	XP_021376638.1	protein_coding	perlucin-like	-7.20355	0.0329881	22	0
LOC110465296	XP_021376683.1	protein_coding	uncharacterized protein LOC110465296	3.42011	0.00484933	10	72
LOC110465405	XP_021376871.1	protein_coding	ovomucoid-like	-7.98792	0.00175937	38	0
LOC110465545	XP_021377126.1	protein_coding	uncharacterized protein LOC110465545	3.24396	0.00569767	11	70
LOC110465591	XP_021377201.1	protein_coding	uncharacterized protein LOC110465591	-7.26726	0.0269688	23	0
LOC110465643	XP_021377276.1	protein_coding	uncharacterized protein LOC110465643	-7.13691	0.0329881	21	0
LOC110465715	XP_021377398.1	protein_coding	achaete-scute homolog 2-like	3.25138	0.00484933	13	83
LOC110465979	XP_021377877.1	protein_coding	transcription intermediary factor 1-beta-like	-7.54938	0.0114642	28	0
LOC110466081	XP_021378051.1	protein_coding	cyclic nucleotide-gated channel rod photoreceptor subunit alpha-like isoform X2	7.42183	0.0216408	0	17
LOC110466179	XP_021378207.1	protein_coding	cadherin EGF LAG seven-pass G-type receptor 3-like isoform X1	7.72509	0.00729095	0	21
LOC110466210	XP_021378267.1	protein_coding	uncharacterized protein LOC110466210	-7.06703	0.040647	20	0
LOC110466396	XP_021378524.1	protein_coding	uncharacterized protein LOC110466396	-8.41097	0.000345935	51	0
LOC110466641	XP_021378954.1	protein_coding	uncharacterized protein LOC110466641 isoform X3	8.94358	3.25269e-05	0	49
LOC110466677	XP_021379029.1	protein_coding	M-phase inducer phosphatase-like-2	-7.06703	0.040647	20	0
LOC110466707	XP_021379088.1	protein_coding	uncharacterized protein LOC110466707	-2.89593	0.0156541	158	14
LOC110466709	XP_021379089.1	protein_coding	putative carbonic anhydrase-like protein 1	-7.06703	0.040647	20	0
LOC110466729	XP_021379119.1	protein_coding	glutamate receptor 2-like	-7.06703	0.040647	20	0
LOC110466788	XP_021379220.1	protein_coding	adhesion G protein-coupled receptor E4-like isoform X2	-4.88308	1.39778e-07	1116	25
LOC110466962	XP_021379463.1	protein_coding	protein ANTAGONIST OF LIKE HETEROCHROMATIN PROTEIN 1-like	7.58141	0.0114642	0	19
LOC110466979	XP_021379492.1	protein_coding	cartilage intermediate layer protein 1-like	3.36867	0.000916464	27	186
LOC110467199		lncRNA	lncRNA	7.24238	0.0329881	0	15
LOC110467220	XP_021379905.1	protein_coding	uncharacterized protein LOC110467220	3.80639	0.00170874	6	57
LOC110467232	XP_021379928.1	protein_coding	uncharacterized protein LOC110467232	2.25282	0.0480651	139	440
LOC110467322	XP_021380093.1	protein_coding	placenta-specific gene 8 protein-like isoform X2	2.29639	0.040647	114	372
LOC110467328	XP_021380105.1	protein_coding	betaine--homocysteine S-methyltransferase 1-like	-2.83138	0.0427822	76	7
LOC110467399	XP_021380213.1	protein_coding	uncharacterized protein LOC110467399	-7.32827	0.0216408	24	0
# Mye_P2-vs-P3 (Strain+shape)
Gene name	Refseq ID	Gene type	Annotation	Log2FoldChange	Padj	Flat (P3)	Round (P2)
LOC110440284	XP_021338932.1	protein_coding	protein PIF-like	4.00731	0.00431228	232	947
LOC110440310		lncRNA	lncRNA	3.91609	0.0205334	10	39
LOC110440356	XP_021339052.1	protein_coding	DCN1-like protein 5	-9.05674	0.00734583	106	0
LOC110440522	XP_021339333.1	protein_coding	ankyrin repeat domain-containing protein 29-like	-8.41779	0.0375841	68	0
LOC110440600	XP_021339427.1	protein_coding	uncharacterized protein LOC110440600 isoform X2	3.59277	0.023834	24	74
LOC110440658	NW_018458183	protein_coding	Myosin heavy chain, muscle	3.41594	0.0241466	87	236
LOC110440780		lncRNA	lncRNA	-4.18778	0.0248914	219	3
LOC110440797	XP_021339610.1	protein_coding	Fanconi anemia group E protein-like	-8.37485	0.0410323	66	0
LOC110440799	XP_021339608.1	protein_coding	spectrin beta chain%2C non-erythrocytic 1-like	11.1763	2.33309e-06	0	117
LOC110440884	XP_021339681.1	protein_coding	sodium/calcium exchanger 1-like	8.1179	0.0400398	0	14
LOC110440901	NW_018478570	protein_coding	Sodium/calcium exchanger 1	-8.35289	0.0410323	65	0
LOC110440935	XP_021339723.1	protein_coding	synaptotagmin-1-like	8.83207	0.00551004	0	23
LOC110440975	XP_021339758.1	protein_coding	coactosin-like protein	-13.7061	5.87294e-09	2665	0
LOC110441000	XP_021339782.1	protein_coding	tyrosine-protein phosphatase non-receptor type 12-like	8.47931	0.0153224	0	18
LOC110441004		lncRNA	lncRNA	-8.70461	0.018346	83	0
LOC110441091		lncRNA	lncRNA	-8.77235	0.0156021	87	0
LOC110441166		lncRNA	lncRNA	-10.404	0.000165773	270	0
LOC110441280	XP_021340066.1	protein_coding	uncharacterized protein LOC110441280	3.2966	0.027528	690	1720
LOC110441889	XP_021340859.1	protein_coding	KH domain-containing protein 3-like isoform X5	-8.92898	0.0105928	97	0
LOC110442085	XP_021341194.1	protein_coding	prostaglandin reductase 1-like	-8.6695	0.0193758	81	0
LOC110442318	XP_021341541.1	protein_coding	homeobox protein Nkx-2.2a-like	-8.45949	0.034291	70	0
LOC110442363	XP_021341603.1	protein_coding	uncharacterized protein LOC110442363	-9.39434	0.00300296	134	0
LOC110442368	XP_021341615.1	protein_coding	uncharacterized protein LOC110442368	-4.68321	0.00202475	714	7
LOC110442404	XP_021341674.1	protein_coding	uncharacterized protein LOC110442404	-8.65163	0.0212715	80	0
LOC110442422	XP_021341693.1	protein_coding	mucin-17-like	4.68338	0.00193104	15	99
LOC110442423	XP_021341694.1	protein_coding	uncharacterized protein LOC110442423	5.21367	0.000436426	15	143
LOC110442450	XP_021341736.1	protein_coding	serine O-acetyltransferase-like	3.51961	0.0156021	433	1260
LOC110442624	XP_021341986.1	protein_coding	O-acyltransferase like protein-like	4.76417	0.0212715	3	22
LOC110442663	XP_021342044.1	protein_coding	sodium- and chloride-dependent glycine transporter 2-like	-8.77235	0.0156021	87	0
LOC110442667	XP_021342047.1	protein_coding	sodium- and chloride-dependent glycine transporter 2-like	-8.37485	0.0410323	66	0
LOC110442739	XP_021342162.1	protein_coding	ABC transporter G family member 21-like	-8.39648	0.0375841	67	0
LOC110443026	XP_021342651.1	protein_coding	perlucin-like protein	4.03413	0.00535165	53	221
LOC110443221		lncRNA	lncRNA	-12.4244	1.42736e-07	1096	0
LOC110443255	XP_021343085.1	protein_coding	hydroxyproline dehydrogenase-like isoform X1	-8.86835	0.0123652	93	0
LOC110443384	XP_021343286.1	protein_coding	hydroxyproline dehydrogenase-like	-10.021	0.000545099	207	0
LOC110443394	XP_021343266.1	protein_coding	beta-lactamase domain-containing protein 2-like	-9.05674	0.00734583	106	0
LOC110443446	XP_021343343.1	protein_coding	caveolin-1-like	-8.39648	0.0375841	67	0
LOC110443538	XP_021343480.1	protein_coding	uncharacterized protein LOC110443538	-8.33059	0.0451681	64	0
LOC110443544	XP_021343489.1	protein_coding	uncharacterized protein LOC110443544	4.76361	0.001201	21	146
LOC110443564	XP_021343519.1	protein_coding	uncharacterized protein LOC110443564	3.77637	0.0141874	26	91
LOC110444050		lncRNA	lncRNA	-14.7332	1.2883e-10	5431	0
LOC110444116		lncRNA	lncRNA	-8.30794	0.0451681	63	0
LOC110444135	XP_021344219.1	protein_coding	NADH dehydrogenase [ubiquinone] iron-sulfur protein 2%2C mitochondrial-like	8.70113	0.00821671	0	21
LOC110444139	XP_021344222.1	protein_coding	importin subunit beta-1-like	8.21709	0.0305275	0	15
LOC110444154	XP_021344237.1	protein_coding	serine protease inhibitor dipetalogastin-like	-9.56641	0.00191149	151	0
LOC110444199	XP_021344277.1	protein_coding	protein LTV1 homolog	-8.98716	0.00930538	101	0
LOC110444359	XP_021344418.1	protein_coding	tetraspanin-3-like	-9.17409	0.00551893	115	0
LOC110444365	XP_021344424.1	protein_coding	uncharacterized protein LOC110444365	-9.11008	0.00630683	110	0
LOC110444376	XP_021344434.1	protein_coding	ubiquitin conjugation factor E4 A-like	-8.68716	0.0193758	82	0
LOC110444391	XP_021344446.1	protein_coding	ankyrin repeat domain-containing protein 17-like	-11.304	7.38219e-06	504	0
LOC110444416	XP_021344470.1	protein_coding	uncharacterized protein LOC110444416	8.83207	0.00551004	0	23
LOC110444441		lncRNA	lncRNA	8.63091	0.00995623	0	20
LOC110444459	XP_021344510.1	protein_coding	uncharacterized protein LOC110444459	8.63091	0.00995623	0	20
LOC110444462	XP_021344512.1	protein_coding	uncharacterized protein LOC110444462	8.76808	0.00658499	0	22
LOC110444467	XP_021344518.1	protein_coding	ataxin-10-like	8.21709	0.0305275	0	15
LOC110444487	XP_021344531.1	protein_coding	putative glutamate synthase [NADPH]	-8.33059	0.0451681	64	0
LOC110444493	XP_021344538.1	protein_coding	leukotriene A-4 hydrolase-like	9.43671	0.00107545	0	35
LOC110444498	XP_021344541.1	protein_coding	uncharacterized protein LOC110444498 isoform X1	-9.94962	0.000656197	197	0
LOC110444510	XP_021344556.1	protein_coding	baculoviral IAP repeat-containing protein 6-like	9.26189	0.00172269	0	31
LOC110444605	XP_021344646.1	protein_coding	cartilage matrix protein-like	10.3288	5.16235e-05	0	65
LOC110444644	XP_021344683.1	protein_coding	uncharacterized protein LOC110444644	-8.95836	0.00995623	99	0
LOC110444655	XP_021344692.1	protein_coding	serine/threonine-protein kinase 10-like	-9.05674	0.00734583	106	0
LOC110444715	XP_021344754.1	protein_coding	haloacid dehalogenase-like hydrolase domain-containing 5	9.51676	0.000814611	0	37
LOC110444729	XP_021344768.1	protein_coding	uncharacterized protein LOC110444729	-8.68716	0.0193758	82	0
LOC110444755	XP_021344790.1	protein_coding	uncharacterized protein LOC110444755	9.26189	0.00172269	0	31
LOC110444786	XP_021344820.1	protein_coding	transmembrane matrix receptor MUP-4-like	-8.77235	0.0156021	87	0
LOC110444794	XP_021344829.1	protein_coding	nuclear transcription factor Y subunit gamma-like	-8.65163	0.0212715	80	0
LOC110444796	XP_021344830.1	protein_coding	mediator of RNA polymerase II transcription subunit 8-B-like	-9.38355	0.00312741	133	0
LOC110444835	XP_021344866.1	protein_coding	uncharacterized protein LOC110444835	9.35194	0.0013675	0	33
LOC110444839		lncRNA	lncRNA	-9.0154	0.00852156	103	0
LOC110444867	XP_021344897.1	protein_coding	uncharacterized protein LOC110444867	-9.37268	0.00312741	132	0
LOC110444981		lncRNA	lncRNA	8.30989	0.0236003	0	16
LOC110445129	XP_021345225.1	protein_coding	forkhead box protein D3-like	-8.41779	0.0375841	68	0
LOC110445185		lncRNA	lncRNA	-9.83548	0.000950568	182	0
LOC110445203	XP_021345367.1	protein_coding	zinc finger BED domain-containing protein 1-like	-8.37485	0.0410323	66	0
LOC110445285	XP_021345501.1	protein_coding	uncharacterized protein LOC110445285	3.72204	0.0127958	53	178
LOC110445408	XP_021345685.1	protein_coding	cytochrome P450 3A28-like	-4.35739	0.00191576	2186	27
LOC110445424	XP_021345712.1	protein_coding	uncharacterized protein LOC110445424	8.5571	0.0123652	0	19
LOC110445438		lncRNA	lncRNA	3.91726	0.00538895	248	951
LOC110445443	XP_021345753.1	protein_coding	fibrinogen-like protein 1 isoform X1	-11.902	9.78903e-07	763	0
LOC110445561		lncRNA	lncRNA	-8.50002	0.0305275	72	0
LOC110445740	XP_021346195.1	protein_coding	uncharacterized protein LOC110445740	-9.4677	0.00252153	141	0
LOC110445900	XP_021346426.1	protein_coding	uncharacterized protein LOC110445900	-8.37485	0.0410323	66	0
LOC110445918	XP_021346462.1	protein_coding	uncharacterized protein LOC110445918	10.7325	1.25035e-05	0	86
LOC110445948	XP_021346519.1	protein_coding	receptor-type tyrosine-protein phosphatase alpha-like	-8.88375	0.0123652	94	0
LOC110446070	XP_021346707.1	protein_coding	sodium- and chloride-dependent glycine transporter 1-like isoform X2	-9.12311	0.00630683	111	0
LOC110446076		lncRNA	lncRNA	-9.61335	0.00172269	156	0
LOC110446158	XP_021346836.1	protein_coding	uncharacterized protein LOC110446158 isoform X3	-3.49943	0.0212711	1206	27
LOC110446231	XP_021346946.1	protein_coding	T-cell activation inhibitor%2C mitochondrial-like	-8.33059	0.0451681	64	0
LOC110446311	XP_021347071.1	protein_coding	uncharacterized protein LOC110446311 isoform X3	-8.33059	0.0451681	64	0
LOC110446438	XP_021347266.1	protein_coding	uncharacterized protein LOC110446438	4.06115	0.0084245	18	77
LOC110446459	XP_021347296.1	protein_coding	uncharacterized protein LOC110446459 isoform X2	6.77585	1.72709e-06	12	339
LOC110446485		lncRNA	lncRNA	-3.40502	0.0233059	2842	68
LOC110446488	XP_021347333.1	protein_coding	O-acyltransferase like protein-like isoform X1	-11.0615	1.6898e-05	426	0
LOC110446531	XP_021347400.1	protein_coding	BTB/POZ domain-containing protein 6-like isoform X2	-9.02931	0.00852156	104	0
LOC110446725	XP_021347680.1	protein_coding	solute carrier family 46 member 3-like	-9.64983	0.00160715	160	0
LOC110446770	XP_021347743.1	protein_coding	uncharacterized protein LOC110446770	4.4641	0.00187546	30	169
LOC110446955	XP_021347979.1	protein_coding	uncharacterized protein LOC110446955	-10.3716	0.000181076	264	0
LOC110447268	XP_021348517.1	protein_coding	multiple epidermal growth factor-like domains protein 11 isoform X1	-10.6534	6.85418e-05	321	0
LOC110447309	XP_021348593.1	protein_coding	uncharacterized protein LOC110447309 isoform X2	-8.30794	0.0451681	63	0
LOC110447318	XP_021348602.1	protein_coding	hypertrehalosaemic prohormone-like	-8.97284	0.00995623	100	0
LOC110447334	XP_021348628.1	protein_coding	uncharacterized protein LOC110447334	11.4248	1.05836e-06	0	139
LOC110447389	XP_021348720.1	protein_coding	serine protease inhibitor dipetalogastin-like	-8.30794	0.0451681	63	0
LOC110447535	XP_021348981.1	protein_coding	tyramine beta-hydroxylase-like	-8.4799	0.0305275	71	0
LOC110447722		lncRNA	lncRNA	-3.49964	0.0181777	3659	82
LOC110447776	XP_021349355.1	protein_coding	tetraspanin-9-like	-8.57781	0.0251617	76	0
LOC110447806		lncRNA	lncRNA	4.55322	0.00187546	25	150
LOC110447842	XP_021349502.1	protein_coding	uncharacterized protein LOC110447842	-13.0137	5.62595e-08	1649	0
LOC110447938	XP_021349604.1	protein_coding	cartilage matrix protein-like	-3.85079	0.0240566	344	6
LOC110447994	XP_021349685.1	protein_coding	scavenger receptor class F member 2-like	8.89334	0.00468218	0	24
LOC110448018	XP_021349733.1	protein_coding	multiple epidermal growth factor-like domains protein 11 isoform X2	6.33227	6.37763e-06	16	331
LOC110448044	XP_021349754.1	protein_coding	uncharacterized protein LOC110448044	8.89334	0.00468218	0	24
LOC110448201	XP_021350004.1	protein_coding	uncharacterized protein LOC110448201 isoform X2	-10.1977	0.000310275	234	0
LOC110448268	XP_021350111.1	protein_coding	receptor-type tyrosine-protein phosphatase mu-like isoform X2	-8.73888	0.0169677	85	0
LOC110448346	XP_021350206.1	protein_coding	uncharacterized protein LOC110448346	-9.508	0.00224741	145	0
LOC110448378	XP_021350250.1	protein_coding	cadherin-23-like	-9.40505	0.00300296	135	0
LOC110448446	XP_021350370.1	protein_coding	intestine-specific homeobox-like isoform X2	-10.007	0.000566517	205	0
LOC110448518	XP_021350468.1	protein_coding	uncharacterized protein LOC110448518	4.55319	0.0375841	3	19
LOC110448574		lncRNA	lncRNA	9.35194	0.0013675	0	33
LOC110448692	XP_021350746.1	protein_coding	multiple epidermal growth factor-like domains protein 11	10.2134	7.62464e-05	0	60
LOC110448699	XP_021350760.1	protein_coding	receptor-type tyrosine-protein phosphatase kappa-like	3.60447	0.0156021	64	198
LOC110448729	XP_021350795.1	protein_coding	L-galactose dehydrogenase-like isoform X1	8.21709	0.0305275	0	15
LOC110448766	XP_021350861.1	protein_coding	uncharacterized protein LOC110448766	-9.38355	0.00312741	133	0
LOC110448767	XP_021350863.1	protein_coding	MAM and LDL-receptor class A domain-containing protein 1-like isoform X2	-8.85279	0.013305	92	0
LOC110448794	XP_021350913.1	protein_coding	cadherin-23-like	-8.37485	0.0410323	66	0
LOC110448968	XP_021351180.1	protein_coding	uncharacterized protein LOC110448968	8.1179	0.0400398	0	14
LOC110449012	XP_021351261.1	protein_coding	baculoviral IAP repeat-containing protein 7-A-like	-8.94375	0.0105928	98	0
LOC110449029	XP_021351277.1	protein_coding	transmembrane channel-like protein 2	10.2838	6.08802e-05	0	63
LOC110449043		lncRNA	lncRNA	-8.80507	0.0144063	89	0
LOC110449092	XP_021351379.1	protein_coding	uncharacterized protein LOC110449092 isoform X2	4.30697	0.00224741	52	262
LOC110449280	XP_021351720.1	protein_coding	uncharacterized protein LOC110449280	5.33018	0.00169921	5	53
LOC110449306		lncRNA	lncRNA	-9.96417	0.000638099	199	0
LOC110449498	XP_021352070.1	protein_coding	uncharacterized protein LOC110449498	-10.8776	3.17744e-05	375	0
LOC110449544	XP_021352166.1	protein_coding	carbonyl reductase [NADPH] 1-like	3.48042	0.0169677	2916	8255
LOC110449545	XP_021352167.1	protein_coding	carbonyl reductase [NADPH] 1-like isoform X1	3.59396	0.0180031	55	169
LOC110449623	XP_021352274.1	protein_coding	GTPase IMAP family member 7-like	11.7404	3.30035e-07	0	173
LOC110449651	XP_021352323.1	protein_coding	uncharacterized protein LOC110449651	3.98285	0.00952029	25	101
LOC110449741	XP_021352472.1	protein_coding	protein yellow-like	3.18044	0.0371002	13636	31354
LOC110449767		lncRNA	lncRNA	-8.91406	0.0115767	96	0
LOC110449773		lncRNA	lncRNA	-9.13603	0.00600327	112	0
LOC110449806	XP_021352578.1	protein_coding	fibrillin-2-like	3.43421	0.0372161	29	80
LOC110449844	XP_021352645.1	protein_coding	uncharacterized protein LOC110449844	3.58103	0.0135066	325	987
LOC110449989	XP_021352862.1	protein_coding	nephrin-like	8.63091	0.00995623	0	20
LOC110449999	XP_021352872.1	protein_coding	uncharacterized protein LOC110449999	6.01863	0.000181076	4	69
LOC110450000		lncRNA	lncRNA	8.21709	0.0305275	0	15
LOC110450033	XP_021352922.1	protein_coding	piggyBac transposable element-derived protein 4-like	4.06115	0.0084245	18	77
LOC110450065	XP_021352982.1	protein_coding	patched domain-containing protein 3-like	-10.2873	0.000224846	249	0
LOC110450066	XP_021352983.1	protein_coding	uncharacterized protein LOC110450066	-4.28637	0.00437868	850	11
LOC110450067	XP_021352984.1	protein_coding	patched domain-containing protein 3-like	-3.8466	0.0240566	343	6
LOC110450068	XP_021352986.1	protein_coding	uncharacterized protein LOC110450068	-8.57781	0.0251617	76	0
LOC110450141	XP_021353100.1	protein_coding	calpain-2 catalytic subunit-like	4.72804	0.000543828	195	1312
LOC110450357	XP_021353510.1	protein_coding	uncharacterized protein LOC110450357	-9.94228	0.000684508	196	0
LOC110450399	XP_021353562.1	protein_coding	checkpoint protein HUS1-like	-9.30567	0.00389942	126	0
LOC110451019	XP_021354523.1	protein_coding	phospholipid-metabolizing enzyme A-C1-like	-9.63171	0.00166616	158	0
LOC110451119	XP_021354654.1	protein_coding	b(0%2C+)-type amino acid transporter 1-like	-3.92895	0.0496466	183	3
LOC110451134	XP_021354669.1	protein_coding	uncharacterized protein LOC110451134	-9.0154	0.00852156	103	0
LOC110451234	XP_021354828.1	protein_coding	uncharacterized protein LOC110451234	-5.29708	0.000143164	2798	18
LOC110451247	XP_021354840.1	protein_coding	uncharacterized protein LOC110451247	-12.3871	1.56832e-07	1068	0
LOC110451253	XP_021354845.1	protein_coding	mucin-5AC-like	3.97128	0.00449806	625	2487
LOC110451258	XP_021354855.1	protein_coding	uncharacterized protein LOC110451258	-10.3384	0.000194951	258	0
LOC110451269	XP_021354865.1	protein_coding	scavenger receptor class F member 1-like	-8.6695	0.0193758	81	0
LOC110451496	XP_021355216.1	protein_coding	organic cation transporter protein-like	8.39709	0.0189563	0	17
LOC110451508		lncRNA	lncRNA	-8.6695	0.0193758	81	0
LOC110451566	XP_021355338.1	protein_coding	zinc finger BED domain-containing protein 1-like	-8.68716	0.0193758	82	0
LOC110451598	XP_021355392.1	protein_coding	retinol dehydrogenase 14-like	-10.3551	0.000185359	261	0
LOC110451673	XP_021355490.1	protein_coding	cadherin-23-like isoform X2	8.89334	0.00468218	0	24
LOC110451976	XP_021355893.1	protein_coding	uncharacterized protein LOC110451976	9.39495	0.001201	0	34
LOC110452058	XP_021356015.1	protein_coding	uncharacterized protein LOC110452058	-8.57781	0.0251617	76	0
LOC110452077	XP_021356033.1	protein_coding	cell division control protein 6 homolog	-8.57781	0.0251617	76	0
LOC110452092	XP_021356087.1	protein_coding	deoxynucleoside triphosphate triphosphohydrolase SAMHD1-like isoform X1	10.4561	3.17744e-05	0	71
LOC110452125	XP_021356138.1	protein_coding	sodium-dependent phosphate transporter 1-B-like	-9.16152	0.00551893	114	0
LOC110452136	XP_021356168.1	protein_coding	putative defense protein	-3.81406	0.013305	779	14
LOC110452153	XP_021356193.1	protein_coding	uncharacterized protein LOC110452153	8.70113	0.00821671	0	21
LOC110452377	XP_021356530.1	protein_coding	GTPase IMAP family member 7-like	4.57266	0.00164395	24	146
LOC110452409	XP_021356586.1	protein_coding	homeobox protein CDX-1-like	-9.42624	0.0028674	137	0
LOC110452443	XP_021356665.1	protein_coding	uncharacterized protein LOC110452443	-8.73888	0.0169677	85	0
LOC110452456	XP_021356687.1	protein_coding	uncharacterized protein LOC110452456	-4.06088	0.00624235	1056	16
LOC110452738	XP_021357059.1	protein_coding	uncharacterized protein LOC110452738	4.8613	0.00127763	15	112
LOC110452779	XP_021357131.1	protein_coding	uncharacterized protein LOC110452779	9.39495	0.001201	0	34
LOC110452804	XP_021357162.1	protein_coding	multidrug resistance-associated protein 1-like isoform X3	-9.37268	0.00312741	132	0
LOC110452850	XP_021357237.1	protein_coding	protocadherin-like wing polarity protein stan	8.30989	0.0236003	0	16
LOC110452932	XP_021357369.1	protein_coding	uncharacterized protein LOC110452932	7.86353	2.65686e-07	4	248
LOC110452936	XP_021357371.1	protein_coding	carcinoembryonic antigen-related cell adhesion molecule 5-like	9.21466	0.00191149	0	30
LOC110452979	XP_021357437.1	protein_coding	cell wall protein DAN4-like	-10.8967	3.02359e-05	380	0
LOC110453038	XP_021357531.1	protein_coding	uncharacterized protein LOC110453038	-8.08616	5.87294e-09	28984	27
LOC110453165	XP_021357691.1	protein_coding	uncharacterized protein LOC110453165	-11.8063	1.26713e-06	714	0
LOC110453176	XP_021357702.1	protein_coding	carbohydrate sulfotransferase 12-like	-8.65163	0.0212715	80	0
LOC110453194	XP_021357721.1	protein_coding	uncharacterized protein LOC110453194	9.1153	0.00241589	0	28
LOC110453333	XP_021357921.1	protein_coding	laccase-1-like	3.88718	0.015373	19	72
LOC110453365	NW_018406970	protein_coding	Uncharacterized histidine-rich protein DDB_G0274557	-9.64983	0.00160715	160	0
LOC110453409	XP_021358018.1	protein_coding	b(0%2C+)-type amino acid transporter 1-like isoform X3	4.74116	0.000491035	536	3637
LOC110453547	XP_021358200.1	protein_coding	uncharacterized protein LOC110453547	-9.39434	0.00300296	134	0
LOC110453568	XP_021358220.1	protein_coding	uncharacterized protein LOC110453568	-8.88375	0.0123652	94	0
LOC110453619	XP_021358323.1	protein_coding	cell death abnormality protein 1-like	10.2607	6.54852e-05	0	62
LOC110454083	XP_021359108.1	protein_coding	uncharacterized protein LOC110454083	8.1179	0.0400398	0	14
LOC110454297		lncRNA	lncRNA	4.627	0.0305275	3	20
LOC110454336	XP_021359467.1	protein_coding	uncharacterized protein LOC110454336	-4.36526	0.00456489	654	8
LOC110454388	XP_021359542.1	protein_coding	latent-transforming growth factor beta-binding protein 2-like	-8.55875	0.0251617	75	0
LOC110454446	XP_021359624.1	protein_coding	uncharacterized protein LOC110454446 isoform X1	-3.68193	0.0216075	559	11
LOC110454470	XP_021359649.1	protein_coding	receptor-type tyrosine-protein phosphatase kappa-like	8.83207	0.00551004	0	23
LOC110454506		lncRNA	lncRNA	-8.6695	0.0193758	81	0
LOC110454559	XP_021359805.1	protein_coding	multiple epidermal growth factor-like domains protein 10	-8.39648	0.0375841	67	0
LOC110454688	XP_021360015.1	protein_coding	uncharacterized protein LOC110454688	-8.45949	0.034291	70	0
LOC110454694	XP_021360020.1	protein_coding	excitatory amino acid transporter 2-like	-8.88375	0.0123652	94	0
LOC110454709		lncRNA	lncRNA	-8.94375	0.0105928	98	0
LOC110454833	XP_021360240.1	protein_coding	deoxycytidylate deaminase-like isoform X1	6.30171	1.77607e-05	8	164
LOC110454847	XP_021360264.1	protein_coding	deoxycytidylate deaminase-like	10.088	0.000123434	0	55
LOC110455021	XP_021360578.1	protein_coding	mesenchyme-specific cell surface glycoprotein-like	-8.37485	0.0410323	66	0
LOC110455070	XP_021360665.1	protein_coding	uncharacterized protein LOC110455070 isoform X2	9.62909	0.000573289	0	40
LOC110455071	XP_021360670.1	protein_coding	cysteine sulfinic acid decarboxylase-like isoform X3	-4.55781	0.00191149	1026	11
LOC110455196	XP_021360853.1	protein_coding	uncharacterized protein LOC110455196	-8.6695	0.0193758	81	0
LOC110455413	XP_021361215.1	protein_coding	nuclear hormone receptor E75-like	-9.18656	0.00527833	116	0
LOC110455510	XP_021361397.1	protein_coding	uncharacterized protein K02A2.6-like	4.19356	0.0129184	8	38
LOC110455525		lncRNA	lncRNA	-8.95836	0.00995623	99	0
LOC110455552		lncRNA	lncRNA	11.2832	1.6774e-06	0	126
LOC110455578	XP_021361441.1	protein_coding	fatty acid-binding protein%2C brain-like	-8.4799	0.0305275	71	0
LOC110455584	XP_021361451.1	protein_coding	fatty acid-binding protein%2C muscle-like	-10.0554	0.000513873	212	0
LOC110455644	XP_021361565.1	protein_coding	uncharacterized protein LOC110455644	-8.30794	0.0451681	63	0
LOC110455763		lncRNA	lncRNA	-9.2592	0.00444631	122	0
LOC110455769	XP_021361807.1	protein_coding	tetraspanin-9-like	-9.18656	0.00527833	116	0
LOC110455777	XP_021361812.1	protein_coding	apolipoprotein D-like	-8.97284	0.00995623	100	0
LOC110455864	XP_021361951.1	protein_coding	multiple epidermal growth factor-like domains protein 10	4.3487	0.00300296	24	125
LOC110455905	XP_021362010.1	protein_coding	uncharacterized protein LOC110455905	-9.7624	0.001201	173	0
LOC110456052	XP_021362255.1	protein_coding	mitochondrial enolase superfamily member 1-like isoform X2	-9.63171	0.00166616	158	0
LOC110456194	XP_021362446.1	protein_coding	uncharacterized protein LOC110456194	-9.47511	6.86003e-10	8560	3
LOC110456261	XP_021362551.1	protein_coding	zinc metalloproteinase nas-1-like	-9.19893	0.00527833	117	0
LOC110456397	XP_021362792.1	protein_coding	serine protease inhibitor dipetalogastin-like isoform X3	-17.0309	9.4204e-15	26705	0
LOC110456474	XP_021362927.1	protein_coding	temptin-like isoform X2	9.59261	0.000638099	0	39
LOC110456649		lncRNA	lncRNA	-8.7888	0.0156021	88	0
LOC110456683	XP_021363235.1	protein_coding	periostin-like isoform X1	-9.58537	0.00187546	153	0
LOC110456720	XP_021363307.1	protein_coding	uncharacterized protein LOC110456720	-12.9447	2.27052e-08	1572	0
LOC110456726	XP_021363314.1	protein_coding	uncharacterized protein LOC110456726 isoform X1	-8.45949	0.034291	70	0
LOC110456759	XP_021363380.1	protein_coding	chondroitin proteoglycan 1-like	-8.75571	0.0169677	86	0
LOC110456885	XP_021363595.1	protein_coding	zinc finger protein 436-like	-9.21118	0.004997	118	0
LOC110456904	XP_021363625.1	protein_coding	interferon-induced very large GTPase 1-like	11.4556	9.78903e-07	0	142
LOC110456926	XP_021363671.1	protein_coding	aminopeptidase Ey-like	-9.78717	0.00111352	176	0
LOC110456959	XP_021363704.1	protein_coding	uncharacterized protein LOC110456959	8.39709	0.0189563	0	17
LOC110456973	XP_021363721.1	protein_coding	nucleosome-remodeling factor subunit BPTF-like	-9.56641	0.00191149	151	0
LOC110456977	XP_021363733.1	protein_coding	vigilin-like	-9.7707	0.00117058	174	0
LOC110457059		lncRNA	lncRNA	-9.84338	0.000950568	183	0
LOC110457068	XP_021363838.1	protein_coding	protein yellow-like	6.29445	3.08384e-06	53	1059
LOC110457069	XP_021363839.1	protein_coding	major royal jelly protein 1-like	3.18254	0.0370439	3742	8617
LOC110457110	XP_021363887.1	protein_coding	protein yellow-like	3.06176	0.0495646	8830	18700
LOC110457241	XP_021364099.1	protein_coding	uncharacterized protein LOC110457241 isoform X2	3.33771	0.0451681	24	62
LOC110457271	XP_021364151.1	protein_coding	uncharacterized protein LOC110457271	-9.21118	0.004997	118	0
LOC110457288	XP_021364169.1	protein_coding	arachidonate 5-lipoxygenase-like isoform X2	4.23462	0.0305275	4	20
LOC110457311	XP_021364201.1	protein_coding	centromere protein X-like	-11.612	2.33309e-06	624	0
LOC110457384	XP_021364306.1	protein_coding	uncharacterized protein LOC110457384	-10.021	0.000545099	207	0
LOC110457407	XP_021364341.1	protein_coding	carboxylesterase 3-like	-8.72184	0.018346	84	0
LOC110457490	XP_021364471.1	protein_coding	tankyrase-2-like	-8.33059	0.0451681	64	0
LOC110457547	XP_021364562.1	protein_coding	cyclic nucleotide-binding domain-containing protein 2-like isoform X2	-10.4616	0.000134737	281	0
LOC110457605	XP_021364624.1	protein_coding	lambda-crystallin-like	4.12761	0.0433647	5	23
LOC110457728	XP_021364789.1	protein_coding	uncharacterized protein LOC110457728	4.01903	0.018346	11	46
LOC110457737	XP_021364801.1	protein_coding	uncharacterized protein LOC110457737	3.25563	0.0305275	1235	2992
LOC110457738	XP_021364797.1	protein_coding	organic cation transporter protein-like	-8.6695	0.0193758	81	0
LOC110457751	XP_021364811.1	protein_coding	inter-alpha-trypsin inhibitor heavy chain H3-like	3.29381	0.0267358	5624	13989
LOC110457752	XP_021364812.1	protein_coding	inter-alpha-trypsin inhibitor heavy chain H3-like	3.84753	0.00603818	3300	12049
LOC110457793	XP_021364869.1	protein_coding	cadherin-related family member 5-like	-5.47831	0.000759248	536	3
LOC110457889	XP_021365019.1	protein_coding	excitatory amino acid transporter 1-like	-8.59662	0.0236003	77	0
LOC110457959	XP_021365151.1	protein_coding	zinc finger BED domain-containing protein 1-like	-8.61519	0.0236003	78	0
LOC110458067	XP_021365298.1	protein_coding	uncharacterized protein LOC110458067	3.39712	0.0368393	35	94
LOC110458128	XP_021365380.1	protein_coding	E3 ubiquitin-protein ligase TRIM38-like	-4.28304	0.00632186	541	7
LOC110458174	XP_021365449.1	protein_coding	uncharacterized protein LOC110458174	-8.72184	0.018346	84	0
LOC110458442	XP_021365805.1	protein_coding	uncharacterized protein LOC110458442 isoform X2	-9.57592	0.00187546	152	0
LOC110458504	XP_021365909.1	protein_coding	uncharacterized protein LOC110458504	-8.73888	0.0169677	85	0
LOC110458620	XP_021366078.1	protein_coding	uncharacterized protein LOC110458620	-9.66773	0.00155298	162	0
LOC110458714	XP_021366267.1	protein_coding	tumor necrosis factor receptor superfamily member 5-like isoform X1	12.2598	5.62595e-08	0	248
LOC110458733	XP_021366291.1	protein_coding	excitatory amino acid transporter 3-like	-9.88222	0.000816258	188	0
LOC110458822	XP_021366429.1	protein_coding	glyoxylate reductase/hydroxypyruvate reductase-like	3.60715	0.0123652	788	2436
LOC110458910	XP_021366559.1	protein_coding	uncharacterized protein LOC110458910	3.84827	0.0134896	25	92
LOC110459052	XP_021366769.1	protein_coding	interleukin-1 receptor-associated kinase 1-binding protein 1-like	-8.41779	0.0375841	68	0
LOC110459065	XP_021366792.1	protein_coding	ferric-chelate reductase 1-like isoform X2	3.65741	0.0105928	1725	5521
LOC110459087	XP_021366856.1	protein_coding	uncharacterized protein LOC110459087	9.51676	0.000814611	0	37
LOC110459095	XP_021366872.1	protein_coding	MAM and LDL-receptor class A domain-containing protein 1-like	-8.65163	0.0212715	80	0
LOC110459119	XP_021366890.1	protein_coding	uncharacterized protein LOC110459119	4.39724	0.00254583	29	156
LOC110459471	XP_021367426.1	protein_coding	uncharacterized protein LOC110459471	-8.72184	0.018346	84	0
LOC110459561	XP_021367567.1	protein_coding	uncharacterized protein LOC110459561	-8.6695	0.0193758	81	0
LOC110459667	XP_021367702.1	protein_coding	uncharacterized protein LOC110459667	-9.55684	0.00191149	150	0
LOC110459733	XP_021367815.1	protein_coding	hairy/enhancer-of-split related with YRPW motif protein 2-like	3.81086	0.0129317	31	111
LOC110459757	XP_021367848.1	protein_coding	uncharacterized protein LOC110459757 isoform X1	3.93504	0.00615318	64	249
LOC110459844	XP_021367977.1	protein_coding	uncharacterized protein LOC110459844	9.59261	0.000638099	0	39
LOC110459846		lncRNA	lncRNA	-10.3045	0.000218808	252	0
LOC110459857	XP_021367991.1	protein_coding	cytochrome P450 3A31-like	-10.9489	2.51777e-05	394	0
LOC110460010	XP_021368374.1	protein_coding	uncharacterized protein LOC110460010 isoform X2	8.5571	0.0123652	0	19
LOC110460177	XP_021368613.1	protein_coding	TNF receptor-associated factor 3-like	-8.68716	0.0193758	82	0
LOC110460207	XP_021368677.1	protein_coding	organic cation transporter protein-like	-9.44711	0.00267653	139	0
LOC110460264		lncRNA	lncRNA	3.96796	0.00527833	88	350
LOC110460294	XP_021368794.1	protein_coding	fucolectin-1-like	-8.30794	0.0451681	63	0
LOC110460390	XP_021368940.1	protein_coding	uncharacterized protein LOC110460390	-8.89899	0.0115767	95	0
LOC110460477	XP_021369087.1	protein_coding	solute carrier family 23 member 2-like	-8.50002	0.0305275	72	0
LOC110460558	XP_021369209.1	protein_coding	multiple epidermal growth factor-like domains protein 10	8.89334	0.00468218	0	24
LOC110460668	XP_021369384.1	protein_coding	uncharacterized protein LOC110460668	4.34791	0.00191149	73	378
LOC110460677		lncRNA	lncRNA	4.08796	0.00312741	716	3089
LOC110460681		lncRNA	lncRNA	3.45195	0.0193758	167	464
LOC110460810	XP_021369644.1	protein_coding	uncharacterized protein LOC110460810	-3.16724	0.0380796	18101	511
LOC110460908	XP_021369791.1	protein_coding	uncharacterized protein LOC110460908	11.2946	1.67349e-06	0	127
LOC110460990	XP_021369924.1	protein_coding	gelsolin-like protein 2	-8.37485	0.0410323	66	0
LOC110461025		lncRNA	lncRNA	-17.5311	2.16226e-15	37772	0
LOC110461162	XP_021370178.1	protein_coding	uncharacterized protein LOC110461162	8.21709	0.0305275	0	15
LOC110461233	XP_021370299.1	protein_coding	laccase-3-like isoform X1	3.64851	0.0123652	102	325
LOC110461467	XP_021370597.1	protein_coding	crossover junction endonuclease MUS81-like isoform X1	-8.73888	0.0169677	85	0
LOC110461624	XP_021370841.1	protein_coding	uncharacterized protein LOC110461624	3.20763	0.0446134	60	141
LOC110461849	XP_021371232.1	protein_coding	cGMP-gated cation channel alpha-1-like	-8.35289	0.0410323	65	0
LOC110461956	XP_021371378.1	protein_coding	L-rhamnose-binding lectin CSL3-like isoform X1	3.16491	0.0379318	3446	7839
LOC110461959		lncRNA	lncRNA	-8.41779	0.0375841	68	0
LOC110461977	XP_021371407.1	protein_coding	rab11 family-interacting protein 3-like	4.00458	0.0039032	6012	24475
LOC110461978		lncRNA	lncRNA	4.3722	0.00147207	531	2790
LOC110461986	XP_021371420.1	protein_coding	peptidyl-glycine alpha-amidating monooxygenase B-like	3.56764	0.0132074	4391	13205
LOC110462134	XP_021371655.1	protein_coding	uncharacterized protein LOC110462134 isoform X2	-9.05674	0.00734583	106	0
LOC110462202		lncRNA	lncRNA	9.30762	0.00158579	0	32
LOC110462283	XP_021371872.1	protein_coding	protein draper-like	4.39943	0.0020389	34	183
LOC110462325	XP_021371933.1	protein_coding	uncharacterized protein LOC110462325	-8.92898	0.0105928	97	0
LOC110462418	XP_021372039.1	protein_coding	hemicentin-1-like isoform X1	-9.45744	0.00252153	140	0
LOC110462420	XP_021372043.1	protein_coding	protein toll-like	3.68264	0.0129053	60	196
LOC110462446		lncRNA	lncRNA	-9.36172	0.00333747	131	0
LOC110462672	XP_021372426.1	protein_coding	uncharacterized protein LOC110462672	-8.57781	0.0251617	76	0
LOC110462698	XP_021372474.1	protein_coding	L-ascorbate oxidase-like	-3.20635	0.0433647	1239	34
LOC110463035	XP_021373044.1	protein_coding	transmembrane protease serine 9-like	8.30989	0.0236003	0	16
LOC110463109	XP_021373133.1	protein_coding	rhodopsin%2C GQ-coupled-like	-3.12426	0.0480591	2305	67
LOC110463184	XP_021373253.1	protein_coding	uncharacterized protein LOC110463184	3.32242	0.0305275	109	277
LOC110463250	XP_021373359.1	protein_coding	uncharacterized protein LOC110463250	-8.4799	0.0305275	71	0
LOC110463376	XP_021373586.1	protein_coding	uncharacterized protein LOC110463376	10.6985	1.39715e-05	0	84
LOC110463385		lncRNA	lncRNA	-9.45744	0.00252153	140	0
LOC110463506	XP_021373820.1	protein_coding	HHIP-like protein 2	9.26189	0.00172269	0	31
LOC110463640	XP_021374098.1	protein_coding	mucin-3A-like	-3.46371	0.0305275	698	16
LOC110463980	XP_021374630.1	protein_coding	protocadherin Fat 3-like	-8.94375	0.0105928	98	0
LOC110464061	XP_021374772.1	protein_coding	centromere protein V-like	-8.72184	0.018346	84	0
LOC110464114	XP_021374850.1	protein_coding	uncharacterized protein LOC110464114	-12.9556	2.27052e-08	1584	0
LOC110464115		lncRNA	lncRNA	-9.19893	0.00527833	117	0
LOC110464395	XP_021375265.1	protein_coding	MAR-binding filament-like protein 1	8.1179	0.0400398	0	14
LOC110464516	XP_021375442.1	protein_coding	contactin-like	-3.57086	0.0375841	377	8
LOC110464589		lncRNA	lncRNA	-9.00135	0.00930538	102	0
LOC110464602	XP_021375582.1	protein_coding	uncharacterized protein LOC110464602	-8.68716	0.0193758	82	0
LOC110464612	XP_021375600.1	protein_coding	uncharacterized protein LOC110464612	-9.12311	0.00630683	111	0
LOC110464619	XP_021375612.1	protein_coding	uncharacterized protein LOC110464619	-6.01945	1.10388e-05	4105	16
LOC110464620	XP_021375614.1	protein_coding	uncharacterized protein LOC110464620	-5.34027	0.000288121	1126	7
LOC110464647	XP_021375658.1	protein_coding	uncharacterized protein LOC110464647	3.76019	0.0307907	10	35
LOC110464829	XP_021375951.1	protein_coding	uncharacterized protein LOC110464829	-11.0615	1.6898e-05	426	0
LOC110464926		lncRNA	lncRNA	-8.91406	0.0115767	96	0
LOC110464927	XP_021376078.1	protein_coding	uncharacterized protein LOC110464927	-8.72184	0.018346	84	0
LOC110464957	XP_021376139.1	protein_coding	uncharacterized protein LOC110464957	-8.41779	0.0375841	68	0
LOC110465072	XP_021376324.1	protein_coding	uncharacterized protein LOC110465072 isoform X2	8.30989	0.0236003	0	16
LOC110465423	XP_021376897.1	protein_coding	uncharacterized protein LOC110465423	5.30485	0.00604867	2	22
LOC110465509	XP_021377062.1	protein_coding	uncharacterized protein LOC110465509	-8.50002	0.0305275	72	0
LOC110465545	XP_021377126.1	protein_coding	uncharacterized protein LOC110465545	3.3981	0.0381956	26	70
LOC110465553		lncRNA	lncRNA	8.09892	1.367e-08	19	1335
LOC110465559	XP_021377155.1	protein_coding	uncharacterized protein LOC110465559	3.60553	0.0121667	9260	28588
LOC110465566	XP_021377162.1	protein_coding	uncharacterized protein LOC110465566	-3.37617	0.025819	1926	47
LOC110465591	XP_021377201.1	protein_coding	uncharacterized protein LOC110465591	-8.35289	0.0410323	65	0
LOC110465889	XP_021377703.1	protein_coding	uncharacterized protein LOC110465889	5.00907	0.000185359	828	6764
LOC110465916		lncRNA	lncRNA	-8.30794	0.0451681	63	0
LOC110465931	XP_021377787.1	protein_coding	solute carrier family 23 member 2-like	-3.85498	0.0236003	345	6
LOC110466176	XP_021378204.1	protein_coding	cadherin-23-like	9.86148	0.000256694	0	47
LOC110466179	XP_021378207.1	protein_coding	cadherin EGF LAG seven-pass G-type receptor 3-like isoform X1	8.70113	0.00821671	0	21
LOC110466186	XP_021378219.1	protein_coding	protocadherin Fat 4-like	10.4357	3.375e-05	0	70
LOC110466210	XP_021378267.1	protein_coding	uncharacterized protein LOC110466210	-8.43879	0.034291	69	0
LOC110466339		lncRNA	lncRNA	8.26241	6.01936e-08	4	327
LOC110466621	XP_021378896.1	protein_coding	uncharacterized protein LOC110466621	3.33258	0.0434114	28	72
LOC110466709	XP_021379089.1	protein_coding	putative carbonic anhydrase-like protein 1	-8.80507	0.0144063	89	0
LOC110466729	XP_021379119.1	protein_coding	glutamate receptor 2-like	-8.6695	0.0193758	81	0
LOC110466788	XP_021379220.1	protein_coding	adhesion G protein-coupled receptor E4-like isoform X2	-4.1807	0.00330895	1791	25
LOC110466963	XP_021379466.1	protein_coding	uncharacterized protein LOC110466963	-8.55875	0.0251617	75	0
LOC110466983	XP_021379498.1	protein_coding	disintegrin and metalloproteinase domain-containing protein 10-like	-8.82115	0.0144063	90	0
LOC110467297	XP_021380044.1	protein_coding	prostaglandin reductase 1-like	3.33258	0.024088	7631	19498
# Mye(Color+shape)vs(Strain+shape
Gene name	Gene type	Refseq ID	Annotation	Log2FoldChange (P2-vs-P1)	Padj (P2-vs-P1)	Flat (P1)	Round (P2)	Flat (P3)	Log2FoldChange (P2-vs-P3)	Padj (P2-vs-P3)
LOC110440356	protein_coding	XP_021339052.1	DCN1-like protein 5	-8.06164	0.00150899	40	0	106	-9.05674	0.00734583
LOC110440522	protein_coding	XP_021339333.1	ankyrin repeat domain-containing protein 29-like	-8.09713	0.00125477	41	0	68	-8.41779	0.0375841
LOC110440600	protein_coding	XP_021339427.1	uncharacterized protein LOC110440600 isoform X2	4.43838	0.000300212	5	74	24	3.59277	0.023834
LOC110440799	protein_coding	XP_021339608.1	spectrin beta chain%2C non-erythrocytic 1-like	10.1975	2.30902e-08	0	117	0	11.1763	2.33309e-06
LOC110440884	protein_coding	XP_021339681.1	sodium/calcium exchanger 1-like	7.14353	0.040647	0	14	0	8.1179	0.0400398
LOC110440901	protein_coding	NW_018478570	Sodium/calcium exchanger 1	-7.06703	0.040647	20	0	65	-8.35289	0.0410323
LOC110440975	protein_coding	XP_021339758.1	coactosin-like protein	-12.8113	1.07442e-14	1080	0	2665	-13.7061	5.87294e-09
LOC110441004	lncRNA		lncRNA	-10.1279	2.33207e-07	168	0	83	-8.70461	0.018346
LOC110441166	lncRNA		lncRNA	-8.23096	0.000800892	45	0	270	-10.404	0.000165773
LOC110442363	protein_coding	XP_021341603.1	uncharacterized protein LOC110442363	-7.4972	0.0139313	27	0	134	-9.39434	0.00300296
LOC110442368	protein_coding	XP_021341615.1	uncharacterized protein LOC110442368	-4.85743	3.03087e-06	310	7	714	-4.68321	0.00202475
LOC110443221	lncRNA		lncRNA	-11.1528	5.71659e-10	342	0	1096	-12.4244	1.42736e-07
LOC110443384	protein_coding	XP_021343286.1	hydroxyproline dehydrogenase-like	-7.20355	0.0329881	22	0	207	-10.021	0.000545099
LOC110443544	protein_coding	XP_021343489.1	uncharacterized protein LOC110443544	5.41779	1.3566e-06	5	146	21	4.76361	0.001201
LOC110443564	protein_coding	XP_021343519.1	uncharacterized protein LOC110443564	3.49809	0.00160916	12	91	26	3.77637	0.0141874
LOC110444116	lncRNA		lncRNA	-7.86977	0.00322977	35	0	63	-8.30794	0.0451681
LOC110444139	protein_coding	XP_021344222.1	importin subunit beta-1-like	7.24238	0.0329881	0	15	0	8.21709	0.0305275
LOC110444376	protein_coding	XP_021344434.1	ubiquitin conjugation factor E4 A-like	-8.06164	0.00150899	40	0	82	-8.68716	0.0193758
LOC110444441	lncRNA		lncRNA	7.65504	0.00903083	0	20	0	8.63091	0.00995623
LOC110444498	protein_coding	XP_021344541.1	uncharacterized protein LOC110444498 isoform X1	-8.80362	5.26955e-05	67	0	197	-9.94962	0.000656197
LOC110444510	protein_coding	XP_021344556.1	baculoviral IAP repeat-containing protein 6-like-1	8.28476	0.000800892	0	31	0	9.26189	0.00172269
LOC110444605	protein_coding	XP_021344646.1	cartilage matrix protein-like	9.35051	3.40299e-06	0	65	0	10.3288	5.16235e-05
LOC110444644	protein_coding	XP_021344683.1	uncharacterized protein LOC110444644	-8.09713	0.00125477	41	0	99	-8.95836	0.00995623
LOC110444715	protein_coding	XP_021344754.1	haloacid dehalogenase-like hydrolase domain-containing 5	8.53927	0.000268994	0	37	0	9.51676	0.000814611
LOC110444786	protein_coding	XP_021344820.1	transmembrane matrix receptor MUP-4-like	-7.3868	0.017134	25	0	87	-8.77235	0.0156021
LOC110444839	lncRNA		lncRNA	-7.74106	0.00484933	32	0	103	-9.0154	0.00852156
LOC110444867	protein_coding	XP_021344897.1	uncharacterized protein LOC110444867	-8.84596	4.07788e-05	69	0	132	-9.37268	0.00312741
LOC110445408	protein_coding	XP_021345685.1	cytochrome P450 3A28-like	-3.68475	0.00016512	525	27	2186	-4.35739	0.00191576
LOC110445561	lncRNA		lncRNA	-8.94668	2.57698e-05	74	0	72	-8.50002	0.0305275
LOC110445740	protein_coding	XP_021346195.1	uncharacterized protein LOC110445740	-7.59974	0.00903083	29	0	141	-9.4677	0.00252153
LOC110445948	protein_coding	XP_021346519.1	receptor-type tyrosine-protein phosphatase alpha-like	-7.54938	0.0114642	28	0	94	-8.88375	0.0123652
LOC110446158	protein_coding	XP_021346836.1	uncharacterized protein LOC110446158 isoform X3	-2.4693	0.0399116	226	27	1206	-3.49943	0.0212711
LOC110446231	protein_coding	XP_021346946.1	T-cell activation inhibitor%2C mitochondrial-like	-7.78525	0.00484933	33	0	64	-8.33059	0.0451681
LOC110446311	protein_coding	XP_021347071.1	uncharacterized protein LOC110446311 isoform X3	-8.4932	0.000233188	54	0	64	-8.33059	0.0451681
LOC110446459	protein_coding	XP_021347296.1	uncharacterized protein LOC110446459 isoform X2	2.26723	0.0483671	106	339	12	6.77585	1.72709e-06
LOC110446485	lncRNA		lncRNA	-5.44522	1.5478e-09	4471	68	2842	-3.40502	0.0233059
LOC110446531	protein_coding	XP_021347400.1	BTB/POZ domain-containing protein 6-like isoform X2	-8.09713	0.00125477	41	0	104	-9.02931	0.00852156
LOC110446725	protein_coding	XP_021347680.1	solute carrier family 46 member 3-like	-7.20355	0.0329881	22	0	160	-9.64983	0.00160715
LOC110446955	protein_coding	XP_021347979.1	uncharacterized protein LOC110446955	-7.69547	0.00588346	31	0	264	-10.3716	0.000181076
LOC110447318	protein_coding	XP_021348602.1	hypertrehalosaemic prohormone-like	-8.09713	0.00125477	41	0	100	-8.97284	0.00995623
LOC110447334	protein_coding	XP_021348628.1	uncharacterized protein LOC110447334	2.45799	0.0338202	38	139	0	11.4248	1.05836e-06
LOC110447389	protein_coding	XP_021348720.1	serine protease inhibitor dipetalogastin-like	-8.59602	0.000146997	58	0	63	-8.30794	0.0451681
LOC110447535	protein_coding	XP_021348981.1	tyramine beta-hydroxylase-like	-7.13691	0.0329881	21	0	71	-8.4799	0.0305275
LOC110447776	protein_coding	XP_021349355.1	tetraspanin-9-like	-7.06703	0.040647	20	0	76	-8.57781	0.0251617
LOC110448346	protein_coding	XP_021350206.1	uncharacterized protein LOC110448346	-7.20355	0.0329881	22	0	145	-9.508	0.00224741
LOC110448729	protein_coding	XP_021350795.1	L-galactose dehydrogenase-like isoform X1	7.24238	0.0329881	0	15	0	8.21709	0.0305275
LOC110448968	protein_coding	XP_021351180.1	uncharacterized protein LOC110448968	7.14353	0.040647	0	14	0	8.1179	0.0400398
LOC110449306	lncRNA		lncRNA	-8.09713	0.00125477	41	0	199	-9.96417	0.000638099
LOC110449498	protein_coding	XP_021352070.1	uncharacterized protein LOC110449498	-9.63094	4.17221e-06	119	0	375	-10.8776	3.17744e-05
LOC110449767	lncRNA		lncRNA	-8.82495	4.66963e-05	68	0	96	-8.91406	0.0115767
LOC110449844	protein_coding	XP_021352645.1	uncharacterized protein LOC110449844	3.32777	0.000396378	148	987	325	3.58103	0.0135066
LOC110450065	protein_coding	XP_021352982.1	patched domain-containing protein 3-like-1	-8.09713	0.00125477	41	0	249	-10.2873	0.000224846
LOC110450066	protein_coding	XP_021352983.1	uncharacterized protein LOC110450066	-3.21344	0.00524226	155	11	850	-4.28637	0.00437868
LOC110450067	protein_coding	XP_021352984.1	patched domain-containing protein 3-like-2	-3.27779	0.0139313	89	6	343	-3.8466	0.0240566
LOC110450068	protein_coding	XP_021352986.1	uncharacterized protein LOC110450068	-8.1656	0.000916464	43	0	76	-8.57781	0.0251617
LOC110450399	protein_coding	XP_021353562.1	checkpoint protein HUS1-like	-7.74106	0.00484933	32	0	126	-9.30567	0.00389942
LOC110451019	protein_coding	XP_021354523.1	phospholipid-metabolizing enzyme A-C1-like	-7.54938	0.0114642	28	0	158	-9.63171	0.00166616
LOC110451234	protein_coding	XP_021354828.1	uncharacterized protein LOC110451234	-5.11792	6.53428e-08	947	18	2798	-5.29708	0.000143164
LOC110451247	protein_coding	XP_021354840.1	uncharacterized protein LOC110451247	-11.6476	1.78704e-11	482	0	1068	-12.3871	1.56832e-07
LOC110451566	protein_coding	XP_021355338.1	zinc finger BED domain-containing protein 1-like-2	-8.62061	0.000127545	59	0	82	-8.68716	0.0193758
LOC110451598	protein_coding	XP_021355392.1	retinol dehydrogenase 14-like	-8.98508	2.11064e-05	76	0	261	-10.3551	0.000185359
LOC110452136	protein_coding	XP_021356168.1	putative defense protein	-5.92856	6.95092e-10	1294	14	779	-3.81406	0.013305
LOC110452443	protein_coding	XP_021356665.1	uncharacterized protein LOC110452443	-8.4389	0.000300212	52	0	85	-8.73888	0.0169677
LOC110452804	protein_coding	XP_021357162.1	multidrug resistance-associated protein 1-like isoform X3	-7.44306	0.0139313	26	0	132	-9.37268	0.00312741
LOC110453038	protein_coding	XP_021357531.1	uncharacterized protein LOC110453038	-8.10441	1.2037e-16	11239	27	28984	-8.08616	5.87294e-09
LOC110453176	protein_coding	XP_021357702.1	carbohydrate sulfotransferase 12-like	-7.06703	0.040647	20	0	80	-8.65163	0.0212715
LOC110453194	protein_coding	XP_021357721.1	uncharacterized protein LOC110453194	8.13842	0.00150899	0	28	0	9.1153	0.00241589
LOC110453333	protein_coding	XP_021357921.1	laccase-1-like	2.94079	0.016848	14	72	19	3.88718	0.015373
LOC110454083	protein_coding	XP_021359108.1	uncharacterized protein LOC110454083	7.14353	0.040647	0	14	0	8.1179	0.0400398
LOC110454336	protein_coding	XP_021359467.1	uncharacterized protein LOC110454336	-4.48932	2.57698e-05	274	8	654	-4.36526	0.00456489
LOC110454388	protein_coding	XP_021359542.1	latent-transforming growth factor beta-binding protein 2-like	-7.26726	0.0269688	23	0	75	-8.55875	0.0251617
LOC110454446	protein_coding	XP_021359624.1	uncharacterized protein LOC110454446 isoform X1	-2.97099	0.0148683	131	11	559	-3.68193	0.0216075
LOC110454506	lncRNA		lncRNA	-7.98792	0.00175937	38	0	81	-8.6695	0.0193758
LOC110454688	protein_coding	XP_021360015.1	uncharacterized protein LOC110454688	-7.44306	0.0139313	26	0	70	-8.45949	0.034291
LOC110454833	protein_coding	XP_021360240.1	deoxycytidylate deaminase-like isoform X1	10.6844	1.21799e-09	0	164	8	6.30171	1.77607e-05
LOC110454847	protein_coding	XP_021360264.1	deoxycytidylate deaminase-like	9.10991	1.53136e-05	0	55	0	10.088	0.000123434
LOC110455071	protein_coding	XP_021360670.1	cysteine sulfinic acid decarboxylase-like isoform X3	-3.26818	0.00413432	161	11	1026	-4.55781	0.00191149
LOC110455413	protein_coding	XP_021361215.1	nuclear hormone receptor E75-like	-7.54938	0.0114642	28	0	116	-9.18656	0.00527833
LOC110455578	protein_coding	XP_021361441.1	fatty acid-binding protein%2C brain-like	-8.6448	0.000112856	60	0	71	-8.4799	0.0305275
LOC110455644	protein_coding	XP_021361565.1	uncharacterized protein LOC110455644	-7.06703	0.040647	20	0	63	-8.30794	0.0451681
LOC110455763	lncRNA		lncRNA	-8.09713	0.00125477	41	0	122	-9.2592	0.00444631
LOC110456052	protein_coding	XP_021362255.1	mitochondrial enolase superfamily member 1-like isoform X2	-8.09713	0.00125477	41	0	158	-9.63171	0.00166616
LOC110456261	protein_coding	XP_021362551.1	zinc metalloproteinase nas-1-like	-8.23096	0.000800892	45	0	117	-9.19893	0.00527833
LOC110456649	lncRNA		lncRNA	-7.6484	0.00729095	30	0	88	-8.7888	0.0156021
LOC110456683	protein_coding	XP_021363235.1	periostin-like isoform X1	-7.26726	0.0269688	23	0	153	-9.58537	0.00187546
LOC110456759	protein_coding	XP_021363380.1	chondroitin proteoglycan 1-like	-7.9496	0.00213028	37	0	86	-8.75571	0.0169677
LOC110456885	protein_coding	XP_021363595.1	zinc finger protein 436-like	-7.9496	0.00213028	37	0	118	-9.21118	0.004997
LOC110456959	protein_coding	XP_021363704.1	uncharacterized protein LOC110456959	7.42183	0.0216408	0	17	0	8.39709	0.0189563
LOC110456977	protein_coding	XP_021363733.1	vigilin-like	-9.2912	4.0831e-06	94	0	174	-9.7707	0.00117058
LOC110457311	protein_coding	XP_021364201.1	centromere protein X-like	-11.8169	5.982e-12	542	0	624	-11.612	2.33309e-06
LOC110457384	protein_coding	XP_021364306.1	uncharacterized protein LOC110457384	-9.39466	2.34832e-06	101	0	207	-10.021	0.000545099
LOC110457490	protein_coding	XP_021364471.1	tankyrase-2-like	-8.1656	0.000916464	43	0	64	-8.33059	0.0451681
LOC110457605	protein_coding	XP_021364624.1	lambda-crystallin-like	7.85574	0.00484933	0	23	5	4.12761	0.0433647
LOC110457738	protein_coding	XP_021364797.1	organic cation transporter protein-like-1	-7.26726	0.0269688	23	0	81	-8.6695	0.0193758
LOC110457752	protein_coding	XP_021364812.1	inter-alpha-trypsin inhibitor heavy chain H3-like	2.40758	0.0219771	3422	12049	3300	3.84753	0.00603818
LOC110457959	protein_coding	XP_021365151.1	zinc finger BED domain-containing protein 1-like-3	-8.62061	0.000127545	59	0	78	-8.61519	0.0236003
LOC110459052	protein_coding	XP_021366769.1	interleukin-1 receptor-associated kinase 1-binding protein 1-like	-7.6484	0.00729095	30	0	68	-8.41779	0.0375841
LOC110459087	protein_coding	XP_021366856.1	uncharacterized protein LOC110459087	8.53927	0.000268994	0	37	0	9.51676	0.000814611
LOC110459471	protein_coding	XP_021367426.1	uncharacterized protein LOC110459471	-7.69547	0.00588346	31	0	84	-8.72184	0.018346
LOC110459561	protein_coding	XP_021367567.1	uncharacterized protein LOC110459561	-7.44306	0.0139313	26	0	81	-8.6695	0.0193758
LOC110459667	protein_coding	XP_021367702.1	uncharacterized protein LOC110459667	-8.19865	0.000916464	44	0	150	-9.55684	0.00191149
LOC110459857	protein_coding	XP_021367991.1	cytochrome P450 3A31-like	-9.75834	2.21816e-06	130	0	394	-10.9489	2.51777e-05
LOC110460177	protein_coding	XP_021368613.1	TNF receptor-associated factor 3-like	-8.09713	0.00125477	41	0	82	-8.68716	0.0193758
LOC110460207	protein_coding	XP_021368677.1	organic cation transporter protein-like-2	-7.54938	0.0114642	28	0	139	-9.44711	0.00267653
LOC110460477	protein_coding	XP_021369087.1	solute carrier family 23 member 2-like	-7.26726	0.0269688	23	0	72	-8.50002	0.0305275
LOC110460990	protein_coding	XP_021369924.1	gelsolin-like protein 2	-8.02525	0.00175937	39	0	66	-8.37485	0.0410323
LOC110461467	protein_coding	XP_021370597.1	crossover junction endonuclease MUS81-like isoform X1	-8.09713	0.00125477	41	0	85	-8.73888	0.0169677
LOC110461624	protein_coding	XP_021370841.1	uncharacterized protein LOC110461624	10.4665	4.47175e-09	0	141	60	3.20763	0.0446134
LOC110462134	protein_coding	XP_021371655.1	uncharacterized protein LOC110462134 isoform X2	-7.4972	0.0139313	27	0	106	-9.05674	0.00734583
LOC110462325	protein_coding	XP_021371933.1	uncharacterized protein LOC110462325	-7.86977	0.00322977	35	0	97	-8.92898	0.0105928
LOC110462418	protein_coding	XP_021372039.1	hemicentin-1-like isoform X1	-7.91024	0.00259707	36	0	140	-9.45744	0.00252153
LOC110462446	lncRNA		lncRNA	-9.02248	1.92083e-05	78	0	131	-9.36172	0.00333747
LOC110463109	protein_coding	XP_021373133.1	rhodopsin%2C GQ-coupled-like	-3.1201	0.00135492	879	67	2305	-3.12426	0.0480591
LOC110463250	protein_coding	XP_021373359.1	uncharacterized protein LOC110463250	-8.5196	0.000233188	55	0	71	-8.4799	0.0305275
LOC110463376	protein_coding	XP_021373586.1	uncharacterized protein LOC110463376	9.71996	3.93995e-07	0	84	0	10.6985	1.39715e-05
LOC110463385	lncRNA		lncRNA	-8.1656	0.000916464	43	0	140	-9.45744	0.00252153
LOC110463640	protein_coding	XP_021374098.1	mucin-3A-like	-2.67693	0.0269688	155	16	698	-3.46371	0.0305275
LOC110464061	protein_coding	XP_021374772.1	centromere protein V-like	-8.90723	3.25269e-05	72	0	84	-8.72184	0.018346
LOC110464114	protein_coding	XP_021374850.1	uncharacterized protein LOC110464114	-12.1755	8.48046e-13	695	0	1584	-12.9556	2.27052e-08
LOC110464395	protein_coding	XP_021375265.1	MAR-binding filament-like protein 1	7.14353	0.040647	0	14	0	8.1179	0.0400398
LOC110464589	lncRNA		lncRNA	-7.82813	0.00404165	34	0	102	-9.00135	0.00930538
LOC110464612	protein_coding	XP_021375600.1	uncharacterized protein LOC110464612	-10.66	1.034e-08	243	0	111	-9.12311	0.00630683
LOC110464619	protein_coding	XP_021375612.1	uncharacterized protein LOC110464619	-5.29748	2.30902e-08	954	16	4105	-6.01945	1.10388e-05
LOC110464620	protein_coding	XP_021375614.1	uncharacterized protein LOC110464620	-5.64171	2.30902e-08	534	7	1126	-5.34027	0.000288121
LOC110464647	protein_coding	XP_021375658.1	uncharacterized protein LOC110464647	3.10437	0.0309959	6	35	10	3.76019	0.0307907
LOC110464926	lncRNA		lncRNA	-7.78525	0.00484933	33	0	96	-8.91406	0.0115767
LOC110465545	protein_coding	XP_021377126.1	uncharacterized protein LOC110465545	3.24396	0.00569767	11	70	26	3.3981	0.0381956
LOC110465591	protein_coding	XP_021377201.1	uncharacterized protein LOC110465591	-7.26726	0.0269688	23	0	65	-8.35289	0.0410323
LOC110466179	protein_coding	XP_021378207.1	cadherin EGF LAG seven-pass G-type receptor 3-like isoform X1	7.72509	0.00729095	0	21	0	8.70113	0.00821671
LOC110466210	protein_coding	XP_021378267.1	uncharacterized protein LOC110466210	-7.06703	0.040647	20	0	69	-8.43879	0.034291
LOC110466709	protein_coding	XP_021379089.1	putative carbonic anhydrase-like protein 1	-7.06703	0.040647	20	0	89	-8.80507	0.0144063
LOC110466729	protein_coding	XP_021379119.1	glutamate receptor 2-like	-7.06703	0.040647	20	0	81	-8.6695	0.0193758
LOC110466788	protein_coding	XP_021379220.1	adhesion G protein-coupled receptor E4-like isoform X2	-4.88308	1.39778e-07	1116	25	1791	-4.1807	0.00330895
# M. galloprovincialis
Gene name	Scaffold	Protein ID	Location from (bp)	Location to (bp)	Gene type	Annotation	Log2FoldChange	Padj	MRight_1	MRight_2	MRight_3	MLeft_1	MLeft_2	MLeft_3
MGAL_10B002664	UYJE01002627.1	VDI12422.1	2545	27622	protein coding	Gelsolin-like protein 2	7.3618	3.41284e-05	12.0975	58.8452	29.3939	11286	2189.14	2998.96
MGAL_10B003447	UYJE01005396.1	VDI37078.1	116480	119636	protein coding	cellular nucleic acid-binding protein	9.48248	7.35943e-06	14.1138	5.34957	18.3712	20930.2	36.4055	6090.62
MGAL_10B004483	UYJE01010541.1	VDI84120.1	19331	36106	protein coding	Isocitrate dehydrogenase [NADP], mitochondrial	6.09903	0.0362327	76.6176	57.7753	25.7196	1747.27	9178.32	59.3749
MGAL_10B006012	UYJE01008453.1	VDI63994.1	136777	143319	protein coding	Hypothetical predicted protein	-8.38287	0.0229498	9.40918	136.949	39.1918	0	0	0
MGAL_10B007863	UYJE01000867.1	VDH97204.1	159389	161035	protein coding	Hypothetical predicted protein	8.13305	0.0399811	0	0	0	14.2518	12.3641	121.875
MGAL_10B008733	UYJE01007203.1	VDI52614.1	432586	449991	protein coding	Hypothetical predicted protein	6.55235	0.00332913	0.672084	2.13983	2.44949	162.471	159.36	154.167
MGAL_10B011594	UYJE01007781.1	VDI57925.1	18834	20096	protein coding	hypocretin (orexin) receptor 2	6.32413	0.00802505	10.7533	1.06991	1.22474	562.946	204.695	312.5
MGAL_10B014513	UYJE01007557.1	VDI56028.1	87086	95113	protein coding	Electron transfer flavoprotein subunit beta	-7.44756	0.0168732	323.273	1.06991	345.378	1.42518	1.37379	1.04167
MGAL_10B016256	UYJE01001227.1	VDI00319.1	71286	103003	protein coding	Plastin-3	6.53542	0.0129446	60.4876	10.6991	44.0908	5616.64	5027.4	60.4166
MGAL_10B019078	UYJE01008580.1	VDI64995.1	446906	453608	protein coding	Hypothetical predicted protein	5.99339	0.0229498	2.68834	2.13983	1.22474	266.509	51.5173	74.9999
MGAL_10B020076	UYJE01004844.1	VDI31843.1	574232	575851	protein coding	Hypothetical predicted protein	7.36326	0.0454676	0.672084	1.06991	1.22474	448.932	0.686897	30.2083
MGAL_10B022842	UYJE01004096.1	VDI24973.1	44118	49923	protein coding	Hypothetical predicted protein	8.38557	0.000127004	84.0105	36.377	53.8888	19976.8	79.68	38262.5
MGAL_10B026308	UYJE01002728.1	VDI13131.1	14294	15979	protein coding	Hypothetical predicted protein	-8.86295	0.0308069	0.672084	20.3284	488.673	0	0	1.04167
MGAL_10B028119	UYJE01002359.1	VDI09976.1	522469	523908	protein coding	Hypothetical predicted protein	7.18399	0.00550961	5.37667	0	2.44949	361.996	43.9614	763.541
MGAL_10B034694	UYJE01009540.1	VDI74324.1	84907	98297	protein coding	Prolow-density lipoprotein receptor-related protein 1	6.06722	0.0211093	5.37667	16.0487	42.8661	2092.17	2110.83	88.5416
MGAL_10B038009	UYJE01004127.1	VDI25172.1	123434	124576	protein coding	Archaemetzincin-2	8.63214	0.0455946	0	0	0	199.525	1.37379	9.37499
MGAL_10B039050	UYJE01005645.1	VDI38991.1	250985	260681	protein coding	E3 ubiquitin-protein ligase TRIP12	5.44323	0.0461567	15.4579	11.769	39.1918	2096.44	98.2263	688.541
MGAL_10B039257	UYJE01005237.1	VDI35467.1	21807	32039	protein coding	ADP-ribosylation factor 6	7.62439	0.00543767	5.37667	8.55931	2.44949	3109.74	119.52	11.4583
MGAL_10B045614	UYJE01007680.1	VDI56979.1	155762	159869	protein coding	Hypothetical predicted protein	8.20149	0.0454676	0	0	0	116.865	2.74759	36.4583
MGAL_10B048882	UYJE01000257.1	VDH91652.1	249809	260628	protein coding	Cytochrome b5	6.8202	0.0454676	1.34417	3.20974	1.22474	608.552	2.06069	39.5833
MGAL_10B049942	UYJE01008107.1	VDI61073.1	183448	206107	protein coding	Ubiquitin-like modifier-activating enzyme 1	5.98666	0.0309626	7.39293	4.27965	24.4949	984.8	1265.26	31.25
MGAL_10B053322	UYJE01006724.1	VDI48386.1	36363	37327	protein coding	Hypothetical predicted protein	-6.44107	0.0277482	917.395	299.576	8.57321	2.85036	8.92966	2.08333
MGAL_10B058442	UYJE01004788.1	VDI31397.1	27717	28304	protein coding	Hypothetical predicted protein	8.58984	0.0308069	0	0	0	180.998	3.43448	19.7916
MGAL_10B059459	UYJE01008890.1	VDI68298.1	58252	71740	protein coding	Chorion peroxidase	-6.36888	0.0308069	34.9484	3619.52	856.097	4.27554	40.5269	9.37499
MGAL_10B060641	UYJE01007077.1	VDI51573.1	242573	253092	protein coding	Nucleoside diphosphate-linked moiety X motif 6	6.4861	0.0345731	1.34417	2.13983	1.22474	373.397	15.7986	32.2916
MGAL_10B061238	UYJE01006239.1	VDI44241.1	123262	133075	protein coding	60S ribosomal protein L18a	8.59877	0.000909468	31.588	8.55931	3.67423	835.156	17.1724	16236.4
MGAL_10B062596	UYJE01001567.1	VDI03163.1	22145	23830	protein coding	Hypothetical predicted protein	-9.17371	0.0481101	0	24.608	296.388	0	0	0
MGAL_10B065428	UYJE01010091.1	VDI79676.1	23010	31160	protein coding	14-3-3 protein beta/alpha-1	5.79173	0.0264969	119.631	230.031	91.8559	9870.8	364.742	14222.9
MGAL_10B070051	UYJE01009206.1	VDI71241.1	26993	34719	protein coding	Hypothetical predicted protein	7.60865	0.0269644	0.672084	8.55931	0	900.714	1.37379	887.499
MGAL_10B072421	UYJE01004656.1	VDI30132.1	72652	77808	protein coding	Heat shock cognate 71 kDa protein	-6.98673	0.00929097	48150.1	112188	224.128	152.494	496.626	616.666
MGAL_10B082551	UYJE01003782.1	VDI22373.1	47787	51007	protein coding	E3 ubiquitin-protein ligase RNF8	-6.14196	0.0454676	272.866	156.207	22.0454	0	2.06069	4.16666
MGAL_10B082762	UYJE01000802.1	VDH96508.1	55290	58778	protein coding	Hypothetical predicted protein	5.95126	0.04474	0.672084	2.13983	1.22474	141.093	32.9711	69.7916
MGAL_10B083237	UYJE01002109.1	VDI07860.1	284999	296331	protein coding	Hypothetical predicted protein	8.03902	0.00169268	0.672084	1.06991	0	169.596	138.066	168.75
MGAL_10B085391	UYJE01006738.1	VDI48431.1	336947	337624	protein coding	transmembrane protein 70, mitochondrial	7.07845	0.0480718	0.672084	1.06991	1.22474	302.138	0.686897	90.6249
MGAL_10B092205A	UYJE01000508.1	VDH93809.1	293226	297382	protein coding	Hypothetical predicted protein	-7.85953	0.00313105	22.1788	9224.79	10761.8	4.27554	10.9904	70.8333
MGAL_10NCA005842	UYJE01008709.1	-	14220	23114	lncRNA		-10.4264	1.3498e-12	74244.5	24400.4	51379.3	22.8029	22.6676	63.5416
MGAL_10NCA011508	UYJE01010033.1	-	195417	197617	lncRNA		9.69127	0.0196394	0	0	0	189.549	0	247.916
MGAL_10NCA024953	UYJE01009949.1	-	208250	211244	lncRNA		-8.86165	0.00601859	170.037	68.4744	19.5959	0	0	0
MGAL_10NCA028026	UYJE01007167.1	-	108350	111592	lncRNA		8.02855	0.0168732	0.672084	1.06991	1.22474	723.992	35.7186	1.04167
MGAL_10NCA030030	UYJE01005272.1	-	14278	16917	lncRNA		6.49361	0.0401748	1.34417	5.34957	1.22474	580.049	4.80828	123.958
MGAL_10NCA044240	UYJE01005025.1	-	30489	31919	lncRNA		8.7126	0.0160875	0	0	0	169.596	6.86897	45.8333
MGAL_10NCA044263	UYJE01005278.1	-	70530	71628	lncRNA		7.04916	0.0014508	0.672084	1.06991	2.44949	129.691	226.676	175
MGAL_10NCA048344	UYJE01005995.1	-	31747	32786	lncRNA		-13.3666	3.41284e-05	1444.31	0	4422.55	0	0	0
MGAL_10NCA059034	UYJE01003518.1	-	8432	8761	lncRNA		30	1.10322e-29	0	0	0	219045	0.686897	50648.9

## Sheet: Supplementary Table 4
# Supplementary Table 4 | Confirmation of differentially expressed lncRNA in M. gigas
# DE genes annotated as LncRNAs in the genome are involved in manual confirmation
# Yellow shading indicates the identification of coding protein gene
# Coding Potential Calculator (CPC) software
Gene_ID	C/NC	CODING POTENTIAL SCORE
LOC117688982(lncRNA1)	noncoding (weak)	-0.661623
LOC109617159(lncRNA12)	noncoding	-1.05473
LOC105342187(lncRNA13)	noncoding (weak)	-0.938929
LOC109618512(lncRNA14)	noncoding	-1.08736
LOC105342188(lncRNA15)	noncoding (weak)	-0.895802
LOC105325050(lncRNA2)	noncoding	-1.03829
LOC105325507(TIMPDR)	noncoding	-1.14348
LOC109620147(lncRNA4)	noncoding (weak)	-0.83976
LOC109619878(lncRNA5)	noncoding	-1.2695
LOC105317778(lncRNA6)	noncoding (weak)	-0.960071
LOC105339446(lncRNA7)	noncoding	-1.11686
LOC105323304(lncRNA9)	noncoding (weak)	-0.197877
LOC105334449(coding)	coding (weak)	0.289173
LOC117686902(lncRNA8)	noncoding (weak)	-0.975998
LOC105344854(lncRNA10)	noncoding	-1.28691
LOC109619696(lncRNA11)	noncoding	-1.36467
LOC109620338(lncRNA16)	noncoding	-1.22021
LOC117680351(lncRNA17)	noncoding (weak)	-0.618173
LOC117686915(lncRNA18)	noncoding (weak)	-0.580923
LOC117686823(lncRNA19)	noncoding	-1.15089
LOC105318354(SMPDR)	noncoding	-1.11956
# Coding-Non-Coding Index (CNCI) software
Gene_ID	Index	Sscore	Start	End	Length
LOC117688982(lncRNA1)	noncoding	-0.0106496	681	840	1046
LOC105325050(lncRNA2)	noncoding	-0.0004096	0	0	356
LOC105325507(TIMPDR)	noncoding	-0.0258048	3	21	340
LOC109620147(lncRNA4)	noncoding	-0.069632	204	291	448
LOC109619878(lncRNA5)	noncoding	-0.0004096	0	0	975
LOC105317778(lncRNA6)	noncoding	-0.356352	117	129	564
LOC105339446(lncRNA7)	noncoding	-0.04096	141	273	507
LOC105323304(lncRNA9)	noncoding	-0.0380928	171	411	656
LOC109617159(lncRNA12)	noncoding	-0.086016	24	27	371
LOC105342187(lncRNA13)	noncoding	-0.036864	168	276	471
LOC109618512(lncRNA14)	coding	0.149	147	411	937
LOC105342188(lncRNA15)	noncoding	-0.057344	168	267	472
LOC105334449(coding)	coding	0.189
LOC117686902(lncRNA8)	noncoding	-0.0315392	144	273	447
LOC105344854(lncRNA10)	noncoding	-0.0004096	0	0	494
LOC109619696(lncRNA11)	noncoding	-0.049152	474	516	730
LOC109620338(lncRNA16)	noncoding	-0.0004096	0	0	306
LOC117680351(lncRNA17)	noncoding	-0.106496	324	402	584
LOC117686915(lncRNA18)	noncoding	-0.032768	6	123	325
LOC117686823(lncRNA19)	coding	0.162	108	330	582
LOC105318354(SMPDR)	noncoding	-0.0126976	138	240	409
# improved k-mer scheme (PLEK) software
Gene_ID	index	score
LOC117688982(lncRNA1)	Non-coding	-2.04235
LOC105325050(lncRNA2)	Non-coding	-1.67466
LOC105325507(TIMPDR)	Non-coding	-1.97393
LOC109620147(lncRNA4)	Non-coding	-1.2272
LOC109619878(lncRNA5)	Coding	0.212964
LOC105317778(lncRNA6)	Non-coding	-1.51009
LOC105339446(lncRNA7)	Non-coding	-1.16243
LOC105323304(lncRNA9)	Non-coding	-0.698063
LOC109617159(lncRNA12)	Non-coding	-1.81983
LOC105342187(lncRNA13)	Non-coding	-1.6101
LOC109618512(lncRNA14)	Coding	0.560064
LOC105342188(lncRNA15)	Non-coding	-1.13452
LOC105334449(coding)	coding	0.619
LOC117686902(lncRNA8)	Non-coding	-1.26863
LOC105344854(lncRNA10)	Non-coding	-1.51725
LOC109619696(lncRNA11)	Non-coding	-1.40528
LOC109620338(lncRNA16)	Non-coding	-2.04934
LOC117680351(lncRNA17)	Non-coding	-0.022196
LOC117686915(lncRNA18)	Non-coding	-1.11038
LOC117686823(lncRNA19)	Non-coding	-1.95757
LOC105318354(SMPDR)	Non-coding	-1.56621
# Pfam (domain prediction)
Gene_ID	Hits	Family	Description	Entry type	E-value
LOC109617159(lncRNA12)	no	no	no	no	no
LOC109618512(lncRNA14)	no	no	no	no	no
LOC109619696(lncRNAn4)	no	no	no	no	no
LOC109619878(lncRNA5)	no	no	no	no	no
LOC109620147(lncRNA4)	no	no	no	no	no
LOC109620338(lncRNA16)	no	no	no	no	no
LOC105325507(TIMPDR)	no	no	no	no	no
LOC117680351(lncRNA17)	no	no	no	no	no
LOC105323304(lncRNA9)	no	no	no	no	no
LOC117686823(lncRNA19)	no	no	no	no	no
LOC117686902(lncRNA8)	no	no	no	no	no
LOC117686915(lncRNA18)	no	no	no	no	no
LOC105334449(coding)	yes	Kunitz_BPTI	Kunitz/Bovine pancreatic trypsin inhibit …	Domain	5e-20
		WAP	WAP-type (Whey Acidic Protein) 'four-dis …	Domain	3.9e-05
LOC117688982(lncRNA1)	no	no	no	no	no
LOC105317778(lncRNA6)	no	no	no	no	no
LOC105318354(SMPDR)	no	no	no	no	no
LOC105325050(lncRNA2)	no	no	no	no	no
LOC105339446(lncRNA7)	no	no	no	no	no
LOC105342187(lncRNA13)	no	no	no	no	no
LOC105342188(lncRNA15)	no	no	no	no	no
LOC105344854(lncRNA10)	no	no	no	no	no
# Summary of identification results
# If there are more than two prediction results of coding protein gene among the four predictions, it is considered to be coding protein gene.
CPC	CNCI	PLEK	Pfam
LOC117688982(lncRNA1)	LOC117688982(lncRNA1)	LOC117688982(lncRNA1)	LOC117688982(lncRNA1)
LOC105325050(lncRNA2)	LOC105325050(lncRNA2)	LOC105325050(lncRNA2)	LOC105325050(lncRNA2)
LOC105325507(TIMPDR)	LOC105325507(TIMPDR)	LOC105325507(TIMPDR)	LOC105325507(TIMPDR)
LOC109620147(lncRNA4)	LOC109620147(lncRNA4)	LOC109620147(lncRNA4)	LOC109620147(lncRNA4)
LOC109619878(lncRNA5)	LOC109619878(lncRNA5)	LOC109619878(lncRNA5)	LOC109619878(lncRNA5)
LOC105317778(lncRNA6)	LOC105317778(lncRNA6)	LOC105317778(lncRNA6)	LOC105317778(lncRNA6)
LOC105339446(lncRNA7)	LOC105339446(lncRNA7)	LOC105339446(lncRNA7)	LOC105339446(lncRNA7)
LOC105323304(lncRNA9)	LOC105323304(lncRNA9)	LOC105323304(lncRNA9)	LOC105323304(lncRNA9)
LOC109617159(lncRNA12)	LOC109617159(lncRNA12)	LOC109617159(lncRNA12)	LOC109617159(lncRNA12)
LOC105342187(lncRNA13)	LOC105342187(lncRNA13)	LOC105342187(lncRNA13)	LOC105342187(lncRNA13)
LOC109618512(lncRNA14)	LOC109618512(lncRNA14)	LOC109618512(lncRNA14)	LOC109618512(lncRNA14)
LOC105342188(lncRNA15)	LOC105342188(lncRNA15)	LOC105342188(lncRNA15)	LOC105342188(lncRNA15)
LOC105334449(coding)	LOC105334449(coding)	LOC105334449(coding)	LOC105334449(coding)
LOC117686902(lncRNA8)	LOC117686902(lncRNA8)	LOC117686902(lncRNA8)	LOC117686902(lncRNA8)
LOC105344854(lncRNA10)	LOC105344854(lncRNA10)	LOC105344854(lncRNA10)	LOC105344854(lncRNA10)
LOC109619696(lncRNA11)	LOC109619696(lncRNA11)	LOC109619696(lncRNA11)	LOC109619696(lncRNA11)
LOC109620338(lncRNA16)	LOC109620338(lncRNA16)	LOC109620338(lncRNA16)	LOC109620338(lncRNA16)
LOC117680351(lncRNA17)	LOC117680351(lncRNA17)	LOC117680351(lncRNA17)	LOC117680351(lncRNA17)
LOC117686915(lncRNA18)	LOC117686915(lncRNA18)	LOC117686915(lncRNA18)	LOC117686915(lncRNA18)
LOC117686823(lncRNA19)	LOC117686823(lncRNA19)	LOC117686823(lncRNA19)	LOC117686823(lncRNA19)
LOC105318354(SMPDR)	LOC105318354(SMPDR)	LOC105318354(SMPDR)	LOC105318354(SMPDR)

## Sheet: Supplementary Table 5
# Supplementary Table 5 | Orthologues of the neighbouring genes of M. gigas TIMPDR and SMPDR in the chromosomes where they were identified in C. virginica and S. glomerata
# Orthologues of the neighbouring genes of M. gigas TIMPDR and SMPDR that were identified in C. virginica and S. glomerata using blastp against their publicly available genomes.
# Orthologues of the neighbouring genes of the homologue of M. gigas TIMPDR identified in C. virginica and S. glomerata
Gene name	Mgi	Sag	Evalue
NTRDCP-like2	XP_011436967.2	Sgl025418 (in genome)	7e-35
Metalloproteinase inhibitor 3-like	XP_011436969.2	Sgl025419 (in genome)	7e-40
Unslp6	XP_019925842.1	Sgl025420 (in genome)	9e-16
NTRDCP	XP_034305581.1	Sgl025421 (in genome)	3e-45
NTRDCP-like1	XP_034306869.1	Sgl025422 (in genome)	5e-16
Metalloproteinase inhibitor 3-like	XP_011436969.2	Sgl025423 (in genome)	2e-42
TIMPDR,TIMPDR-like	LOC105325507	GGIC01472688.1
Gene name	Mgi	Cvi	Evalue
UnSLP6	XP_019925842.1	XP_022297967.1	1e-66
NTRDCP	XP_034305581.1	XP_022296883.1	3e-45
Metalloproteinase inhibitor 3-like	XP_011436969.2	XP_022300480.1	2.22e-83
TIMPDR,TIMPDR-like	LOC105325507	LOC111105759
# Orthologues of the neighbouring genes of homologues of M. gigas SMPDR identified in C. virginica and S. glomerata
number_name	Mgi	Sag	evalue
Unknow-a	XP_011413713.2	Sgl002959 (in genome)	2e-81
β-lactamase domain-containing protein 2	XP_011413711.2	Sgl002958 (in genome)	0
Unknow-b	XP_019918879.2	Sgl002957 (in genome)	0
EGF-CADCP	XP_011413709.2	Sgl002956 (in genome)	1e-17
Midasin	XP_011413700.2	Sgl002954 (in genome)	0
Mucin-19	XP_034299137.1	Sgl002951 (in genome)	0
SMPDR,SMPDR-like	LOC105318354	GGIC01620956.1
Gene name	Mgi	Cvi	Evalue
Unknow-a	XP_011413713.2	XP_022335286.1	6e-89
Unknow-b	XP_019918879.2	XP_022306442.1	0
EGF-CADCP	XP_011413709.2	XP_022320943.1	8e-19
Neurogenic locus notch homolog protein 1-like	XP_034317929.1	XP_022307800.1	1e-20
GLIPR1-like protein 1	XP_034299134.1	XP_022307789.1	4e-142
Midasin	XP_011413700.2	XP_022330051.1	0
Unknow-c	XP_011413694.2	XP_022339007.1	1e-143
V-type proton ATPase subunit H isoform X1	XP_011413696.2	XP_022338987.1	0
Mucin-19	XP_034299137.1	XP_022330737.1	0
SMPDR,SMPDR-like	LOC105318354	LOC111114798

## Sheet: Supplementary Table 6
# Supplementary Table 6 | Domain analysis of single TIMP domain-containing genes in the M. gigas genome
# Yellow shading indicates genes not expressed at the mantle edge, red font indicates genes potentially cis-regulated by TIMPDR
Refseq_ID	Linkage name	Gene_ID	Length	Gene duplicaton	Protein Name	Domain contained name	Domain length	E-value	Domain alig start	Domain alig end	Protein alig start	Protein alig end	Domain integrity%
XP_034306869.1	linkage group 8	LOC109617554	138	three copies gene in genome	NTR domain-containing protein-like1	TIMP (PF00965.18)	183	2.2e-12	3	125	25	135	66.6667
XP_011436967.2	linkage group 8	LOC105335005	148	three copies gene in genome	NTR domain-containing protein-like2	TIMP (PF00965.18)	183	9.1e-07	3	124	20	130	66.1202
XP_034305581.1	linkage group 8	LOC105325508	170	three copies gene in genome	NTR domain-containing protein	TIMP (PF00965.18)	183	2.3e-08	2	125	53	163	67.2131
XP_019925842.1	linkage group 8	LOC109619667	145	one copy gene in genome	uncharacterized shell protein 6-like	TIMP (PF00965.18)	183	8.1e-06	30	144	31	142	62.2951
XP_011452917.2	linkage group 3	LOC105346148	187	TIMP domain contained gene	uncharacterized protein	TIMP (PF00965.18)	183	5.8e-07	4	183	19	181	97.8142
XP_019922510.2	linkage group 5	LOC105327546	190	27 copies gene in genome	metalloproteinase inhibitor 3	TIMP (PF00965.18)	183	1.9e-14	3	157	21	161	84.153
XP_011426403.1	linkage group 5	LOC105327547	189	27 copies gene in genome	metalloproteinase inhibitor 3	TIMP (PF00965.18)	183	5.6e-16	3	137	21	143	73.224
XP_034332178.1	linkage group 5	LOC105330762	136	Two copies gene in genome	tissue inhibitor of metalloproteinase-like	TIMP (PF00965.18)	183	7.8e-10	2	110	13	112	59.0164
XP_011430963.2	linkage group 5	LOC105330760	158	TIMP domain contained gene	uncharacterized protein	TIMP (PF00965.18)	183	1.1e-09	2	110	24	131	59.0164
XP_034331327.1	linkage group 5	LOC117690765	151	Two copies gene in genome	tissue inhibitor of metalloproteinase-like	TIMP (PF00965.18)	183	5.9e-07	2	97	23	110	51.9126
XP_034331326.1	linkage group 5	LOC117690764	162	TIMP domain contained gene	uncharacterized protein	TIMP (PF00965.18)	183	4.5e-06	2	110	24	131	59.0164
XP_011445255.2	linkage group 7	LOC105340756	213	TIMP domain contained gene	uncharacterized protein	TIMP (PF00965.18)	183	4e-18	3	183	24	190	98.3607
XP_011415506.2	linkage group 8	LOC105319608	208	27 copies gene in genome	metalloproteinase inhibitor 3 isoform X2	TIMP (PF00965.18)	183	1.9e-15	1	124	18	132	67.2131
XP_011436969.2	linkage group 8	LOC105335006	190	27 copies gene in genome	metalloproteinase inhibitor 3-like	TIMP (PF00965.18)	183	6.1e-29	1	183	19	185	99.4536
XP_011421746.2	linkage group 8	LOC105324385	175	27 copies gene in genome	metalloproteinase inhibitor 3	TIMP (PF00965.18)	183	1.1e-22	9	183	2	167	95.082
XP_034308210.1	linkage group 8	LOC117683253	197	27 copies gene in genome	metalloproteinase inhibitor 2-like	TIMP (PF00965.18)	183	2e-30	1	183	19	188	99.4536
XP_011453222.2	linkage group 8	LOC105346379	193	27 copies gene in genome	metalloproteinase inhibitor 3-like	TIMP (PF00965.18)	183	3.5e-31	2	183	20	187	98.9071
XP_034308211.1	linkage group 8	LOC105346380	194	27 copies gene in genome	metalloproteinase inhibitor 3-like	TIMP (PF00965.18)	183	3.5e-33	1	183	19	188	99.4536
XP_034308212.1	linkage group 8	LOC105346390	194	27 copies gene in genome	metalloproteinase inhibitor 3-like	TIMP (PF00965.18)	183	7e-30	1	183	19	188	99.4536
XP_019930139.2	linkage group 8	LOC105346381	193	27 copies gene in genome	metalloproteinase inhibitor 3-like	TIMP (PF00965.18)	183	7.1e-30	1	183	19	187	99.4536
XP_034305589.1	linkage group 8	LOC105346382	207	27 copies gene in genome	metalloproteinase inhibitor 3-like	TIMP (PF00965.18)	183	4.4e-27	1	183	19	199	99.4536
XP_011433191.2	linkage group 8	LOC105332332	214	Two copies gene in genome	uncharacterized protein (metalloproteinase inhibitor like)	TIMP (PF00965.18)	183	1.1e-21	1	183	23	200	99.4536
XP_034308363.1	linkage group 8	LOC105340563	106	27 copies gene in genome	metalloproteinase inhibitor 3-like	TIMP (PF00965.18)	183	2e-15	67	155	13	98	48.0874
XP_034308361.1	linkage group 8	LOC117683306	186	27 copies gene in genome	metalloproteinase inhibitor 3-like isoform X1	TIMP (PF00965.18)	183	5.8e-24	2	183	20	181	98.9071
XP_034305781.1	linkage group 8	LOC117682419	210	27 copies gene in genome	metalloproteinase inhibitor 1-like	TIMP (PF00965.18)	183	1e-17	2	183	35	204	98.9071
XP_011447814.2	linkage group 8	LOC105342536	269	27 copies gene in genome	metalloproteinase inhibitor 4	TIMP (PF00965.18)	183	6.4e-36	2	183	19	208	98.9071
XP_011442038.1	linkage group 8	LOC105338557	209	27 copies gene in genome	metalloproteinase inhibitor 3	TIMP (PF00965.18)	183	3.7e-22	2	183	23	198	98.9071
XP_011442039.2	linkage group 8	LOC105338558	251	27 copies gene in genome	metalloproteinase inhibitor 3	TIMP (PF00965.18)	183	4.5e-23	2	183	55	236	98.9071
NP_001292268.1	linkage group 8	LOC105323677	223	27 copies gene in genome	metalloproteinase inhibitor 3-like precursor	TIMP (PF00965.18)	183	7.4e-52	1	183	21	205	99.4536
NP_001292265.1	linkage group 8	LOC105323667	221	27 copies gene in genome	metalloproteinase inhibitor 2-like precursor	TIMP (PF00965.18)	183	7.7e-58	1	183	21	203	99.4536
XP_034305355.1	linkage group 8	LOC105349214	156	TIMP domain contained gene	uncharacterized protein	TIMP (PF00965.18)	183	8e-12	42	183	3	135	77.0492
XP_011431034.2	linkage group 9	LOC105330818	187	TIMP domain contained gene	uncharacterized protein	TIMP (PF00965.18)	183	8.8e-08	3	183	20	180	98.3607
XP_034309604.1	linkage group 9	LOC105330816	193	TIMP domain contained gene	uncharacterized protein	TIMP (PF00965.18)	183	6e-06	1	137	17	139	74.3169
XP_011431031.2	linkage group 9	LOC105330815	203	TIMP domain contained gene	uncharacterized protein	TIMP (PF00965.18)	183	3.8e-08	2	181	29	194	97.8142
XP_034309830.1	linkage group 9	LOC105342749	186	TIMP domain contained gene	uncharacterized protein	TIMP (PF00965.18)	183	3.9e-06	5	183	19	179	97.2678
XP_034309831.1	linkage group 9	LOC105342766	188	TIMP domain contained gene	uncharacterized protein	TIMP (PF00965.18)	183	5.3e-09	2	183	18	181	98.9071
XP_011448083.2	linkage group 9	LOC105342750	177	TIMP domain contained gene	uncharacterized protein	TIMP (PF00965.18)	183	1.8e-07	3	183	11	170	98.3607
XP_034310386.1	linkage group 9	LOC105342751	191	TIMP domain contained gene	uncharacterized protein	TIMP (PF00965.18)	183	4.9e-07	2	183	18	184	98.9071
XP_034316991.1	NW_022994877.1	LOC117686275	214	Two copies gene in genome	uncharacterized protein (metalloproteinase inhibitor like)	TIMP (PF00965.18)	183	5.7e-22	1	183	23	200	99.4536
XP_034316997.1	NW_022994877.1	LOC105348621	195	27 copies gene in genome	metalloproteinase inhibitor 3-like	TIMP (PF00965.18)	183	3.5e-30	1	183	19	189	99.4536
XP_034316987.1	NW_022994877.1	LOC117686271	214	27 copies gene in genome	metalloproteinase inhibitor 3-like	TIMP (PF00965.18)	183	2.1e-28	1	183	18	191	99.4536
XP_034316992.1	NW_022994877.1	LOC117680510	208	27 copies gene in genome	metalloproteinase inhibitor 3-like	TIMP (PF00965.18)	183	2.1e-31	1	183	18	187	99.4536
XP_034317000.1	NW_022994877.1	LOC117686281	193	27 copies gene in genome	metalloproteinase inhibitor 3-like	TIMP (PF00965.18)	183	5.3e-30	1	183	19	187	99.4536
XP_034316998.1	NW_022994877.1	LOC117686279	194	27 copies gene in genome	metalloproteinase inhibitor 3-like	TIMP (PF00965.18)	183	1e-33	1	183	19	188	99.4536
XP_034316993.1	NW_022994877.1	LOC117686276	193	27 copies gene in genome	metalloproteinase inhibitor 3-like	TIMP (PF00965.18)	183	8.4e-32	2	183	20	187	98.9071
XP_011421474.2	NW_022994877.1	LOC105324115	324	27 copies gene in genome	metalloproteinase inhibitor 3-like	TIMP (PF00965.18)	183	2.1e-24	2	178	23	186	96.1749
XP_034316999.1	NW_022994877.1	LOC117686280	204	27 copies gene in genome	metalloproteinase inhibitor 3-like	TIMP (PF00965.18)	183	1.1e-25	1	183	21	196	99.4536

## Sheet: Supplementary Table 7
# Supplementary Table 7 | Expression analysis of the matrix metalloproteinase (MMP) gene in the mantle edge of the bivalves analysed
# M. gigas
Gene_ID	log2FoldChange	pvalue	padj	Flat1	Flat3	Flat5	Round3	Round4	Round5	Protein_ID	Annotation
LOC105333479	0.267571	0.635808	0.999977	338.713	92.8186	286.986	344.119	232.779	292.731	XP_011434778.1	matrix metalloproteinase-24
LOC105336066	-0.78083	0.0650505	0.999977	339.372	288.545	222.58	178.788	180.249	137.583	XP_011438547.1	matrix metallopeptidase-21
LOC105344314	1.02374	0.223278	0.999977	129.159	175.548	166.698	61.5185	120.51	772.443	XP_034336613.1	matrix metalloproteinase-16
LOC105319539	-0.0523644	0.988963	0.999977	10.5436	0	0	0	10.3	0	XP_011415426.2	matrix metalloproteinase-19
# P. fucata
Gene_ID	log2FoldChange	pvalue	padj	Left1	Left2	Left3	Left4	Left5	Right1	Right2	Right3	Right4	Right5	Annotation
v3_scaf_001.g20840.t1	-0.032818	0.867294	0.99997	768.241	1103.22	775.962	822.176	646.431	845.537	1173.54	686.368	781.311	723.683	matrix metalloproteinase
v3_scaf_004.g8432.t1	-0.1749	0.308712	0.99997	583.488	711.158	666.459	577.458	707.356	677.887	1014.01	649.292	735.105	587.1	matrix metalloproteinase
v3_scaf_004.g8904.t1	-0.109746	0.527846	0.99997	720.226	593.442	443.676	556.178	518.384	736.2	599.606	672.108	493.57	553.464	matrix metalloproteinase
v3_scaf_004.g9138.t1	0.635468	0.774427	0.99997	0	0	17.9359	0	14.4569	0	0	7.60518	0	13.2505	matrix metalloproteinase
v3_scaf_005.g12155.t1	-0.278214	0.29343	0.99997	1091.82	1119.76	756.138	786.387	467.785	959.039	1466.92	768.123	1182.47	743.049	matrix metalloproteinase
v3_scaf_005.g12173.t1	-0.425735	0.312239	0.99997	110.643	255.861	264.318	196.355	386.206	238.458	192.534	234.81	211.08	753.242	matrix metalloproteinase
v3_scaf_005.g13630.t1	-0.236701	0.426483	0.99997	1016.67	1220.93	884.521	1181.03	560.722	1250.6	1223.97	658.799	1879.77	718.586	matrix metalloproteinase
v3_scaf_005.g13631.t1	-0.191318	0.396362	0.99997	2321.42	1886.37	1500	2247.93	2266.64	2132.59	1777.73	2052.45	3835.15	1874.44	matrix metalloproteinase
v3_scaf_006.g28259.t1	-0.121567	0.494499	0.99997	270.346	330.771	327.565	217.635	292.236	356.125	263.13	360.295	304.543	281.319	matrix metalloproteinase
v3_scaf_013.g26988.t1	-0.268929	0.67496	0.99997	14.6133	12.6471	13.2159	14.509	3.09791	13.5369	8.25145	28.5194	10.5015	9.17344	matrix metalloproteinase
v3_scaf_013.g26989.t1	-0.707249	0.131245	0.99997	19.8323	14.5928	36.8157	19.3453	18.5875	20.826	21.087	49.4337	53.5576	33.636	matrix metalloproteinase
# M. yessoensis
Gene_ID	log2FoldChange	PValue	padj	Round_P2 (counts)	Flat_P1 (counts)	Flat_P3 (counts)	Protein_ID	Annotation
LOC110462871	-0.433299	0.486877	1	1318	2682	9312	XP_021372778.1	matrix metalloproteinase-14-like
LOC110462877	-0.212504	0.7331	1	1544	2696	5444	XP_021372787.1	matrix metalloproteinase-2-like
LOC110455374	0	1	1	0	0	0	XP_021361148.1	matrix metalloproteinase-24-like
LOC110455345	-0.110254	0.858875	1	9350	15209	7720	XP_021361103.1	matrix metalloproteinase-19-like
LOC110459519	-0.536135	0.393791	1	383	837	1192	XP_021367499.1	matrix metalloproteinase-16-like
# M. galloprovincialis
Gene_ID	log2FoldChange	pvalue	padj	MRight_1	MRight_2	MRight_3	MLeft_1	MLeft_2	MLeft_3	Protein_ID	Annotation
MGAL_10B002183	1.98526	0.622779	NA	0	0	0	0	0	2.08333	VDI08452.1	matrix metalloproteinase-14 (membrane-inserted)
MGAL_10B025266	NA	NA	NA	0	0	0	0	0	0	VDI70291.1	matrix metalloproteinase-17 (membrane-inserted)
MGAL_10B037684	0.0434684	0.991492	NA	0	0	1.22474	0	0.686897	0	VDI11169.1	matrix metalloproteinase-14 (membrane-inserted)
MGAL_10B039738	-3.59926	0.161408	NA	2.68834	17.1186	0	0	1.37379	0	VDI16829.1	matrix metalloproteinase-14 (membrane-inserted)
MGAL_10B039738	-3.59926	0.161408	NA	2.68834	17.1186	0	0	1.37379	0	VDI16830.1	matrix metalloproteinase-14 (membrane-inserted)
MGAL_10B042257	0.0571093	NA	NA	898.577	8.55931	25.7196	688.362	162.108	120.833	VDI53726.1	matrix metalloproteinase-21
MGAL_10B044527	-1.31951	0.435837	0.999995	5.37667	23.5381	56.3383	0	6.86897	27.0833	VDI03518.1	matrix metalloproteinase-17 (membrane-inserted)
MGAL_10B064187	-0.551689	0.719395	0.999995	13.4417	135.879	25.7196	2.85036	32.9711	83.3333	VDI70189.1	matrix metalloproteinase-14 (membrane-inserted)
MGAL_10B064187	-0.551689	0.719395	0.999995	13.4417	135.879	25.7196	2.85036	32.9711	83.3333	VDI70190.1	matrix metalloproteinase-14 (membrane-inserted)
MGAL_10B064187	-0.551689	0.719395	0.999995	13.4417	135.879	25.7196	2.85036	32.9711	83.3333	VDI70191.1	matrix metalloproteinase-15 (membrane-inserted)
MGAL_10B067316	-0.909232	0.585212	NA	3.36042	5.34957	17.1464	1.42518	4.80828	7.29166	VDI53200.1	matrix metalloproteinase-14 (membrane-inserted)
MGAL_10B082601	-0.652142	0.708273	0.999995	16.8021	0	29.3939	19.9525	5.49518	4.16666	VDI22571.1	matrix metalloproteinase-3 (stromelysin 1, progelatinase), partial
MGAL_10B082601	-0.652142	0.708273	0.999995	16.8021	0	29.3939	19.9525	5.49518	4.16666	VDI22572.1	matrix metalloproteinase-3 (stromelysin 1, progelatinase)
MGAL_10B089336	2.88053	0.136623	NA	2.01625	0	2.44949	1.42518	5.49518	26.0416	VDI83684.1	matrix metalloproteinase-14 (membrane-inserted)
MGAL_10B091290	0.662755	0.633723	0.999995	22.8509	20.3284	35.5176	5.70072	65.2552	53.125	VDI66570.1	matrix metalloproteinase-14 (membrane-inserted)

## Sheet: Supplementary Table 8
# Supplementary Table 8 | Primers and siRNAs used in the study
# Primer
Primer name	Sequence (5'-3')
Mgi_EF1a-F	GAAGGCAGAGCGTGAACGT
Mgi_EF1a-R	TGGCCGGGAGCATCAATAATG
Mgi_RL7-F	TCCCAAGCCAAGGAAGGTTATGC
Mgi_RL7-R	CAAAGCGTCCAAGGTGTTTCTCAA
Mgi_SMPDR-F	ACTGCGCAAGCCTATTCAGA
Mgi_SMPDR-R	AGCGTCTGTAACATCCACCG
Mgi_EGF-CADCP-F	TGTGAGACGGTCCCCTGTAA
Mgi_EGF-CADCP-R	TTCCGAATACGTGGCGAGTT
Mgi_Elastin-F	TTTCCAAGGAGTACAAGGTGG
Mgi_Elastin-R	TCGCCTGGAATTGGGTAAGTG
Mgi_Elastin_like-F	TCCATTCCCCGGAAGTGTAC
Mgi_Elastin_like-R	ATGGATAAGATGTTACGGGCG
Mgi_glh_2-F	AGGAAGTTTTTACTCCTATCC
Mgi_glh_2-R	CCAAAGTAATCAACATTAG
Mgi_NTRDCP-F	AAAGGACAAGAGTCCTGGCG
Mgi_NTRDCP-R	ACACCGACGCATGTACAACT
Mgi_TIMPDR-F	TTGGCACTGTACTAGGAGCG
Mgi_TIMPDR-R	ACTAAACCACAGCGGTGTCC
Mgi_Unslp 6-F	CCCTGTCGGTGTAACTGCAA
Mgi_Unslp 6-R	TCAGAAGGCCTTTCACCGTC
Mgi_KUNIDCP_like-F	TGTTCGTACGGATGTGGGTG
Mgi_KUNIDCP_like-R	ACACGCCACATTGTTGTTCC
Mgi_SHM_2-F	ACTGTCTCTGTGTTAGCAGACG
Mgi_SHM_2-R	GCCTCCGCCAATTCCACTAC
# siRNA
siRNA chains	sense（5'-3'）	antisense（5'-3'）
siRNA-TIMPDR Chain A	GGCGACGAUAUGUAUUUAATT	UUAAAUACAUAUCGUCGCCTT
siRNA-TIMPDR Chain B	GUGUCUCACUAUUGGAUAUTT	AUAUCCAAUAGUGAGACACTT
siRNA-TIMPDR Chain C	CCCUUUCAUAGUACAAAUATT	UAUUUGUACUAUGAAAGGGTT
siRNA-SMPDR Chain A	CCCAUAUCAAGAGGAUAUATT	UAUAUCCUCUUGAUAUGGGTT
siRNA-SMPDR Chain B	GCGCAAGCCUAUUCAGAAUTT	AUUCUGAAUAGGCUUGCGCTT
siRNA-SMPDR Chain C	GACGCAGAUAUUAAGAAUATT	UAUUCUUAAUAUCUGCGUCTT

## Sheet: Supplementary Table 9
# Supplementary Table 9 | Prediction of the subcellular location of the proteins encoded by the differentially expressed genes in the mantle
# Green represents genes that are expressed in both the Flat/right and Round/left mantle, but are more abundant in the Flat/right. Red represents genes that are expressed in both the Flat/right and Round/left mantle, but are more abundant in Round/left. Blue represent those genes that are specifically expressed in the Flat/right mantle. Rose represent those genes that are specifically expressed i…
# M. gigas
Gene name	Refseq ID	Short name	Subcellar localization	Solublity	Special in Flat/ Round or Share
LOC117688038	XP_034321572.1	KRTAP6-2-2	Secreted	Soluble	Flat
LOC105339763	XP_034319146.1	Unknow5	Secreted	Soluble	Flat
LOC105324952	XP_011422536.1	glh-2-like	Secreted	Soluble	Flat
LOC117687091	XP_034319148.1	Unknow18	Secreted	Soluble	Flat
LOC117687686	XP_034320544.1	KUNIDCP-like	Secreted	Soluble	Flat
LOC105324951	XP_011422535.2	glh-2	Secreted	Soluble	Share
LOC117689108	XP_034324829.1	SHM2-2	Secreted	Soluble	Flat
LOC105342102	XP_034324298.1	ATSN1-like	Secreted	Soluble	Share
LOC105342101	XP_011447258.1	GLRCWAP1-2	Secreted	Soluble	Share
LOC105323066	XP_011420327.2	KRTAP6-2-1	Secreted	Soluble	Share
LOC117682707	XP_034306788.1	PXT-4	Cytoplasm	Soluble	Flat
LOC105332332	XP_011433191.2	Unknow29	Secreted	Soluble	Flat
LOC105341168	XP_034309804.1	PXT-1	Secreted	Soluble	Flat
LOC105326757	XP_011425239.2	PCP36	Secreted	Soluble	Share
LOC105323064	XP_034321574.1	SHM2-1	Secreted	Soluble	Flat
LOC105331979	XP_034305341.1	WFDC5	Secreted	Soluble	Share
LOC117687426	XP_034319790.1	Unknow20	Secreted	Soluble	Share
LOC117687427	XP_034319791.1	Unknow21	Secreted	Soluble	Share
LOC105328153	XP_034322356.1	Unknow26	Secreted	Soluble	Flat
LOC105326758	XP_034305621.1	ESP-3	Secreted	Soluble	Share
LOC105334449	LOC105334449	KUNIDCP-like-3	Secreted	Soluble	Flat
LOC105324826	XP_011422327.2	TYRP1-2	Secreted	Soluble	Flat
LOC117687784	XP_034320817.1	Unknow22	Secreted	Soluble	Flat
LOC105326113	XP_011424284.1	GLIPR1	Nucleus	Soluble	Flat
LOC109619667	XP_019925842.1	Unslp6	Secreted	Soluble	Flat
LOC117690189	XP_034329505.1	Unknow24	Secreted	Soluble	Flat
LOC105322014	XP_019920313.2	PXT-2	Cytoplasm	Soluble	Flat
LOC117688780	XP_034323076.1	SP1-2	Secreted	Soluble	Share
LOC105322066	XP_011418889.2	PFF0380w	Secreted	Soluble	Share
LOC117687858	XP_034321017.1	Unknow23	Secreted	Soluble	Share
LOC105323065	XP_011420326.2	KRTAP19-2-1	Secreted	Soluble	Share
LOC105347127	XP_011454338.2	FLO11-2	Cytoplasm	Soluble	Share
LOC105322983	XP_034323081.1	ANFPM-like	Secreted	Soluble	Share
LOC117688779	XP_034323073.1	SP1-7	Secreted	Soluble	Share
LOC105329676	XP_034320545.1	KUNIDCP-like-2	Secreted	Soluble	Share
LOC105346503	XP_011453423.2	Unknow8	Secreted	Soluble	Share
LOC105321667	XP_034306199.1	PRWP	Secreted	Soluble	Share
LOC105324963	XP_011422548.2	Elastin-like	Secreted	Soluble	Share
LOC105319423	XP_011415267.2	GLRCWAP1	Secreted	Soluble	Flat
LOC105327172	NP_001292235.1	Nacrein-2	Secreted	Soluble	Share
LOC105334193	XP_011435856.2	Unknow31	Secreted	Soluble	Share
LOC105341948	XP_034323072.1	SP1-1	Secreted	Soluble	Share
LOC105331837	XP_019924301.2	PXT-3	Secreted	Soluble	Share
LOC117690533	XP_034330802.1	STK-like	Cytoplasm	Soluble	Share
LOC105330462	XP_034323068.1	SP1-3	Secreted	Soluble	Share
LOC105348973	XP_019918165.2	Unknow7	Secreted	Soluble	Share
LOC105324953	XP_034324297.1	Elastin	Secreted	Soluble	Share
LOC117690701	XP_034331117.1	PRPG2	Secreted	Soluble	Share
LOC105340231	XP_019927689.2	Cluster B	Cell membrane	Membrane	Share
LOC117689738	XP_034327438.1	SGTGRP-like	Secreted	Soluble	Share
LOC105325508	XP_034305581.1	NTRDCP	Secreted	Soluble	Share
LOC105348943	XP_019918154.2	TYRP2	Secreted	Soluble	Share
LOC105346915	XP_011453998.2	Unknow9	Secreted	Soluble	Share
LOC105333672	XP_011435061.2	RRH	Cell membrane	Membrane	Share
LOC117692879	XP_034338094.1	Unknow25	Mitochondrion	Membrane	Share
LOC117686275	XP_034316991.1	Unknow17	Secreted	Soluble	Share
LOC105344419	XP_034323479.1	GLRCWAP1.8-2	Secreted	Soluble	Share
LOC105317779	XP_034338660.1	GLRCWAP1-1	Lysosome/Vacuole	Soluble	Share
LOC105341947	XP_011447013.3	GLRCWAP2	Secreted	Soluble	Share
LOC105333790	XP_034308842.1	KCP-1	Secreted	Soluble	Share
LOC105325303	XP_034318722.1	APMP-like	Secreted	Soluble	Share
LOC105341492	XP_034308468.1	Unknow6	Endoplasmic reticulum	Membrane	Share
LOC105331209	XP_019924083.1	TYRP1-3	Secreted	Soluble	Share
LOC109618607	XP_034308841.1	KCP-3	Secreted	Soluble	Share
LOC105345015	XP_011451293.2	Unknow4	Secreted	Soluble	Share
LOC105323159	XP_034299648.1	COL4A2	Secreted	Soluble	Share
LOC117686938	XP_034318727.1	KCP-5	Secreted	Soluble	Share
LOC105320558	XP_019919757.2	ETV5RP	Nucleus	Soluble	Share
LOC105327499	XP_011426307.2	Unknow16	Golgi apparatus	Soluble	Share
LOC117682635	XP_034306560.1	Unknow13	Secreted	Soluble	Share
LOC105329605	XP_011429207.2	Unknow27	Mitochondrion	Membrane	Share
LOC105320007	XP_011416062.1	TYRP3	Secreted	Soluble	Share
LOC105334609	XP_011436430.2	COL1A2-1	Secreted	Soluble	Share
LOC105333947	XP_019925082.2	Unknow30	Secreted	Soluble	Share
LOC117688781	XP_034323077.1	CTEN3	Secreted	Soluble	Share
LOC117684421	XP_034312447.1	RESA-like	Nucleus	Soluble	Share
LOC105321753	XP_011418505.2	DBH-like	Secreted	Soluble	Share
LOC105341946	XP_011447012.2	GLAARP	Secreted	Soluble	Share
LOC105331381	XP_034319265.1	Unknow28	Secreted	Soluble	Share
LOC105321570	XP_019919964.1	Unknow11	Secreted	Soluble	Share
LOC105325216	XP_011422976.2	PBHEX	Secreted	Soluble	Share
LOC117688778	XP_034323070.1	SP1-6	Secreted	Soluble	Share
LOC105335704	XP_034299655.1	HLCD-like	Nucleus	Soluble	Share
LOC105342091	XP_019928449.2	UNTMP	Secreted	Soluble	Share
LOC105330466	XP_011430457.2	CSP1-2	Secreted	Soluble	Share
LOC105323243	XP_011420584.2	NACA	Secreted	Soluble	Share
LOC105338612	XP_011442116.1	Temptin-2	Secreted	Soluble	Share
LOC105348617	XP_011456439.2	Unknow10	Secreted	Soluble	Share
LOC105329717	XP_011429379.1	PPIA	Secreted	Soluble	Share
LOC105333574	XP_011434921.1	Temptin-1	Secreted	Soluble	Share
LOC105330464	XP_011430453.2	SP1-5	Secreted	Soluble	Share
LOC105336047	XP_011438522.2	Unknow1	Secreted	Soluble	Share
LOC105330463	XP_034323071.1	SP1-4	Secreted	Soluble	Share
LOC105330465	XP_011430454.2	CSP1-1	Secreted	Soluble	Share
LOC105323913	XP_034318830.1	TIFF2-like1	Secreted	Soluble	Share
LOC105318674	XP_011414205.2	Unknow19	Endoplasmic reticulum	Soluble	Share
LOC105326360	XP_011424648.2	Unknow14	Cytoplasm	Soluble	Share
LOC105342256	XP_019928521.1	Unknow3	Secreted	Soluble	Share
LOC109617062	XP_011425454.2	KCP-2	Secreted	Soluble	Share
LOC105342044	XP_011447133.1	NOT2	Nucleus	Soluble	Share
LOC105340048	XP_019927673.2	CTL2	Secreted	Soluble	Round
LOC117682342	XP_034305557.1	Unknow12	Nucleus	Soluble	Round
LOC117684199	XP_034311294.1	Unknow15	Cytoplasm	Soluble	Round
LOC105339793	XP_011443818.2	PFC0760c	Endoplasmic reticulum	Soluble	Round
LOC105337231	XP_011440165.2	GLRCWAP1.8-1	Secreted	Soluble	Round
LOC105318350	XP_011413709.2	EGF-CADCP	Secreted	Soluble	Round
LOC105339521	XP_011443393.2	Unknow32	Secreted	Soluble	Round
LOC117686908	XP_034318658.1	KCP-4	Secreted	Soluble	Round
LOC105317414	XP_011412362.2	TIFF2-like	Secreted	Soluble	Share
# P. fucata
Gene name	Subcellar localization	Solublity	Special in Right/ Left or Share
v3_scaf_001.g16866.t1	Cell membrane	Membrane	Right
v3_scaf_001.g17272.t1	Mitochondrion	Soluble	Share
v3_scaf_001.g17807.t1	Cell membrane	Membrane	Share
v3_scaf_001.g17819.t1	Golgi apparatus	Membrane	Right
v3_scaf_001.g18153.t1	Extracellular	Soluble	Share
v3_scaf_001.g19363.t1	Cytoplasm	Soluble	Share
v3_scaf_001.g19923.t1	Extracellular	Soluble	Share
v3_scaf_001.g20001.t1	Cytoplasm	Soluble	Share
v3_scaf_001.g20078.t1	Golgi apparatus	Membrane	Share
v3_scaf_001.g20818.t1	Nucleus	Soluble	Share
v3_scaf_002.g30396.t1	Mitochondrion	Soluble	Left
v3_scaf_002.g30765.t1	Cell membrane	Membrane	Share
v3_scaf_002.g31127.t1	Cytoplasm	Soluble	Share
v3_scaf_002.g31523.t1	Nucleus	Soluble	Share
v3_scaf_002.g33273.t1	Cell membrane	Membrane	Share
v3_scaf_002.g33274.t1	Cell membrane	Membrane	Share
v3_scaf_002.g33275.t1	Cell membrane	Membrane	Share
v3_scaf_002.g33276.t1	Cell membrane	Membrane	Share
v3_scaf_002.g33932.t1	Extracellular	Soluble	Share
v3_scaf_003.g1529.t1	Cell membrane	Membrane	Share
v3_scaf_003.g1908.t1	Cytoplasm	Soluble	Share
v3_scaf_003.g2057.t1	Extracellular	Soluble	Share
v3_scaf_003.g3127.t1	Extracellular	Soluble	Share
v3_scaf_003.g3560.t1	Nucleus	Soluble	Share
v3_scaf_003.g3981.t1	Extracellular	Soluble	Share
v3_scaf_003.g4175.t1	Cytoplasm	Soluble	Share
v3_scaf_003.g4270.t1	Extracellular	Soluble	Left
v3_scaf_004.g7273.t1	Cytoplasm	Soluble	Share
v3_scaf_004.g7729.t1	Extracellular	Soluble	Share
v3_scaf_004.g7734.t1	Extracellular	Soluble	Share
v3_scaf_004.g8009.t1	Extracellular	Soluble	Share
v3_scaf_004.g8378.t1	Extracellular	Soluble	Share
v3_scaf_004.g8515.t1	Extracellular	Soluble	Share
v3_scaf_004.g9114.t1	Cell membrane	Membrane	Share
v3_scaf_004.g9558.t1	Cell membrane	Membrane	Share
v3_scaf_004.g9583.t1	Nucleus	Soluble	Share
v3_scaf_004.g9584.t1	Endoplasmic reticulum	Membrane	Share
v3_scaf_005.g12363.t1	Cell membrane	Membrane	Share
v3_scaf_005.g12546.t1	Extracellular	Soluble	Share
v3_scaf_005.g13678.t1	Nucleus	Soluble	Share
v3_scaf_005.g13809.t1	Cytoplasm	Soluble	Share
v3_scaf_006.g27576.t1	Extracellular	Soluble	Right
v3_scaf_006.g27819.t1	Cytoplasm	Soluble	Share
v3_scaf_006.g28094.t1	Cytoplasm	Soluble	Share
v3_scaf_006.g28201.t1	Extracellular	Soluble	Left
v3_scaf_006.g28232.t1	Mitochondrion	Soluble	Right
v3_scaf_006.g29306.t1	Cell membrane	Membrane	Share
v3_scaf_006.g29320.t1	Cytoplasm	Soluble	Share
v3_scaf_006.g29579.t1	Lysosome/Vacuole	Soluble	Share
v3_scaf_006.g30093.t1	Extracellular	Soluble	Share
v3_scaf_006.g30095.t1	Extracellular	Soluble	Share
v3_scaf_006.g30098.t1	Lysosome/Vacuole	Soluble	Share
v3_scaf_006.g30193.t1	Nucleus	Soluble	Right
v3_scaf_007.g15613.t1	Cell membrane	Membrane	Share
v3_scaf_008.g22152.t1	Cytoplasm	Soluble	Share
v3_scaf_008.g22793.t1	Mitochondrion	Soluble	Share
v3_scaf_008.g22997.t1	Extracellular	Soluble	Share
v3_scaf_008.g23028.t1	Extracellular	Soluble	Share
v3_scaf_008.g23189.t1	Nucleus	Soluble	Share
v3_scaf_008.g23251.t1	Mitochondrion	Soluble	Share
v3_scaf_009.g25109.t1	Extracellular	Soluble	Share
v3_scaf_009.g25203.t1	Cell membrane	Membrane	Share
v3_scaf_010.g34422.t1	Extracellular	Soluble	Share
v3_scaf_010.g34889.t1	Cell membrane	Membrane	Share
v3_scaf_010.g35268.t1	Extracellular	Soluble	Share
v3_scaf_010.g35565.t1	Extracellular	Soluble	Left
v3_scaf_010.g35770.t1	Cell membrane	Membrane	Share
v3_scaf_011.g10079.t1	Extracellular	Soluble	Share
v3_scaf_011.g10152.t1	Extracellular	Soluble	Share
v3_scaf_011.g10186.t1	Extracellular	Soluble	Share
v3_scaf_011.g10188.t1	Cell membrane	Membrane	Share
v3_scaf_011.g10506.t1	Cell membrane	Membrane	Share
v3_scaf_011.g11152.t1	Cytoplasm	Soluble	Share
v3_scaf_012.g5140.t1	Cell membrane	Membrane	Share
v3_scaf_012.g5860.t1	Nucleus	Soluble	Share
v3_scaf_012.g5862.t1	Nucleus	Soluble	Share
v3_scaf_012.g5875.t1	Extracellular	Soluble	Share
v3_scaf_012.g6254.t1	Cytoplasm	Soluble	Share
v3_scaf_012.g6560.t1	Nucleus	Soluble	Right
v3_scaf_012.g6583.t1	Nucleus	Soluble	Share
v3_scaf_013.g26403.t1	Extracellular	Soluble	Share
v3_scaf_013.g26513.t1	Cell membrane	Membrane	Share
v3_scaf_013.g26694.t1	Extracellular	Soluble	Share
v3_scaf_013.g26787.t1	Nucleus	Soluble	Share
v3_scaf_013.g26864.t1	Extracellular	Soluble	Share
v3_scaf_013.g27184.t1	Extracellular	Soluble	Share
v3_scaf_014.g1074.t1	Cytoplasm	Soluble	Share
v3_scaf_014.g1075.t1	Extracellular	Soluble	Share
v3_scaf_014.g572.t1	Extracellular	Soluble	Share
# M. yesseonsis
Gene name	Refseq ID	Annotation	Subcellar localization	Solublity	Special in Flat/ Round or Share
LOC110440356	XP_021339052.1	DCN1-like protein 5	Nucleus	Soluble	Flat
LOC110440522	XP_021339333.1	ankyrin repeat domain-containing protein 29-like	Cytoplasm	Soluble	Flat
LOC110440600	XP_021339427.1	uncharacterized protein LOC110440600 isoform X2	secreted	Soluble	Share
LOC110440799	XP_021339608.1	spectrin beta chain%2C non-erythrocytic 1-like	Cytoplasm	Soluble	Round
LOC110440884	XP_021339681.1	sodium/calcium exchanger 1-like	Cytoplasm	Soluble	Round
LOC110440901	NW_018478570	Sodium/calcium exchanger 1	Cytoplasm	Soluble	Flat
LOC110440975	XP_021339758.1	coactosin-like protein	Cytoplasm	Soluble	Flat
LOC110442363	XP_021341603.1	uncharacterized protein LOC110442363	Endoplasmic reticulum	Membrane	Flat
LOC110442368	XP_021341615.1	uncharacterized protein LOC110442368	Cytoplasm	Soluble	Share
LOC110443384	XP_021343286.1	hydroxyproline dehydrogenase-like	Mitochondrion	Soluble	Flat
LOC110443544	XP_021343489.1	uncharacterized protein LOC110443544	Cytoplasm	Soluble	Share
LOC110443564	XP_021343519.1	uncharacterized protein LOC110443564	Nucleus	Soluble	Share
LOC110444139	XP_021344222.1	importin subunit beta-1-like	Cytoplasm	Soluble	Round
LOC110444376	XP_021344434.1	ubiquitin conjugation factor E4 A-like	Cytoplasm	Soluble	Flat
LOC110444498	XP_021344541.1	uncharacterized protein LOC110444498 isoform X1	Cell membrane	Membrane	Flat
LOC110444510	XP_021344556.1	baculoviral IAP repeat-containing protein 6-like-1	Nucleus	Soluble	Round
LOC110444605	XP_021344646.1	cartilage matrix protein-like	Cytoplasm	Soluble	Round
LOC110444644	XP_021344683.1	uncharacterized protein LOC110444644	Cytoplasm	Soluble	Flat
LOC110444715	XP_021344754.1	haloacid dehalogenase-like hydrolase domain-containing 5	Mitochondrion	Soluble	Round
LOC110444786	XP_021344820.1	transmembrane matrix receptor MUP-4-like	Secreted	Soluble	Flat
LOC110444867	XP_021344897.1	uncharacterized protein LOC110444867	Nucleus	Soluble	Flat
LOC110445408	XP_021345685.1	cytochrome P450 3A28-like	Endoplasmic reticulum	Membrane	Share
LOC110445740	XP_021346195.1	uncharacterized protein LOC110445740	Nucleus	Soluble	Flat
LOC110445948	XP_021346519.1	receptor-type tyrosine-protein phosphatase alpha-like	Cell membrane	Membrane	Flat
LOC110446158	XP_021346836.1	uncharacterized protein LOC110446158 isoform X3	Cell membrane	Membrane	Share
LOC110446231	XP_021346946.1	T-cell activation inhibitor%2C mitochondrial-like	Mitochondrion	Soluble	Flat
LOC110446311	XP_021347071.1	uncharacterized protein LOC110446311 isoform X3	Nucleus	Soluble	Flat
LOC110446459	XP_021347296.1	uncharacterized protein LOC110446459 isoform X2	Cytoplasm	Soluble	Share
LOC110446531	XP_021347400.1	BTB/POZ domain-containing protein 6-like isoform X2	Nucleus	Soluble	Flat
LOC110446725	XP_021347680.1	solute carrier family 46 member 3-like	Cell membrane	Membrane	Flat
LOC110446955	XP_021347979.1	uncharacterized protein LOC110446955	Secreted	Soluble	Flat
LOC110447318	XP_021348602.1	hypertrehalosaemic prohormone-like	Secreted	Soluble	Flat
LOC110447334	XP_021348628.1	uncharacterized protein LOC110447334	secreted	Soluble	Share
LOC110447389	XP_021348720.1	serine protease inhibitor dipetalogastin-like	Secreted	Soluble	Flat
LOC110447535	XP_021348981.1	tyramine beta-hydroxylase-like	Secreted	Soluble	Flat
LOC110447776	XP_021349355.1	tetraspanin-9-like	Cell membrane	Membrane	Flat
LOC110448346	XP_021350206.1	uncharacterized protein LOC110448346	Secreted	Soluble	Flat
LOC110448729	XP_021350795.1	L-galactose dehydrogenase-like isoform X1	Cytoplasm	Soluble	Round
LOC110448968	XP_021351180.1	uncharacterized protein LOC110448968	secreted	Soluble	Round
LOC110449498	XP_021352070.1	uncharacterized protein LOC110449498	Cytoplasm	Soluble	Flat
LOC110449844	XP_021352645.1	uncharacterized protein LOC110449844	Cytoplasm	Soluble	Share
LOC110450065	XP_021352982.1	patched domain-containing protein 3-like-1	Cell membrane	Membrane	Flat
LOC110450066	XP_021352983.1	uncharacterized protein LOC110450066	Cytoplasm	Soluble	Share
LOC110450067	XP_021352984.1	patched domain-containing protein 3-like-2	Lysosome/Vacuole	Membrane	Share
LOC110450068	XP_021352986.1	uncharacterized protein LOC110450068	Cytoplasm	Soluble	Flat
LOC110450399	XP_021353562.1	checkpoint protein HUS1-like	Mitochondrion	Soluble	Flat
LOC110451019	XP_021354523.1	phospholipid-metabolizing enzyme A-C1-like	Plastid	Membrane	Flat
LOC110451234	XP_021354828.1	uncharacterized protein LOC110451234	Cytoplasm	Soluble	Share
LOC110451247	XP_021354840.1	uncharacterized protein LOC110451247	Cytoplasm	Soluble	Flat
LOC110451566	XP_021355338.1	zinc finger BED domain-containing protein 1-like-2	Nucleus	Soluble	Flat
LOC110451598	XP_021355392.1	retinol dehydrogenase 14-like	Mitochondrion	Membrane	Flat
LOC110452136	XP_021356168.1	putative defense protein	Cell membrane	Membrane	Share
LOC110452443	XP_021356665.1	uncharacterized protein LOC110452443	Cytoplasm	Soluble	Flat
LOC110452804	XP_021357162.1	multidrug resistance-associated protein 1-like isoform X3	Lysosome/Vacuole	Membrane	Flat
LOC110453038	XP_021357531.1	uncharacterized protein LOC110453038	secreted	Soluble	Share
LOC110453176	XP_021357702.1	carbohydrate sulfotransferase 12-like	Endoplasmic reticulum	Membrane	Flat
LOC110453194	XP_021357721.1	uncharacterized protein LOC110453194	Cytoplasm	Soluble	Round
LOC110453333	XP_021357921.1	laccase-1-like	Cell membrane	Membrane	Share
LOC110454083	XP_021359108.1	uncharacterized protein LOC110454083	Mitochondrion	Soluble	Round
LOC110454336	XP_021359467.1	uncharacterized protein LOC110454336	Cytoplasm	Soluble	Share
LOC110454388	XP_021359542.1	latent-transforming growth factor beta-binding protein 2-like	Secreted	Soluble	Flat
LOC110454446	XP_021359624.1	uncharacterized protein LOC110454446 isoform X1	Nucleus	Soluble	Share
LOC110454688	XP_021360015.1	uncharacterized protein LOC110454688	Nucleus	Soluble	Flat
LOC110454833	XP_021360240.1	deoxycytidylate deaminase-like isoform X1	Cytoplasm	Soluble	Round
LOC110454847	XP_021360264.1	deoxycytidylate deaminase-like	Mitochondrion	Soluble	Round
LOC110455071	XP_021360670.1	cysteine sulfinic acid decarboxylase-like isoform X3	Cytoplasm	Soluble	Share
LOC110455413	XP_021361215.1	nuclear hormone receptor E75-like	Nucleus	Soluble	Flat
LOC110455578	XP_021361441.1	fatty acid-binding protein%2C brain-like	Cytoplasm	Soluble	Flat
LOC110455644	XP_021361565.1	uncharacterized protein LOC110455644	Secreted	Soluble	Flat
LOC110456052	XP_021362255.1	mitochondrial enolase superfamily member 1-like isoform X2	Cytoplasm	Soluble	Flat
LOC110456261	XP_021362551.1	zinc metalloproteinase nas-1-like	Nucleus	Soluble	Flat
LOC110456683	XP_021363235.1	periostin-like isoform X1	Secreted	Soluble	Flat
LOC110456759	XP_021363380.1	chondroitin proteoglycan 1-like	Secreted	Soluble	Flat
LOC110456885	XP_021363595.1	zinc finger protein 436-like	Nucleus	Soluble	Flat
LOC110456959	XP_021363704.1	uncharacterized protein LOC110456959	Cell membrane	Membrane	Round
LOC110456977	XP_021363733.1	vigilin-like	Mitochondrion	Soluble	Flat
LOC110457311	XP_021364201.1	centromere protein X-like	Cytoplasm	Soluble	Flat
LOC110457384	XP_021364306.1	uncharacterized protein LOC110457384	Cytoplasm	Soluble	Flat
LOC110457490	XP_021364471.1	tankyrase-2-like	Nucleus	Soluble	Flat
LOC110457605	XP_021364624.1	lambda-crystallin-like	Cytoplasm	Soluble	Round
LOC110457738	XP_021364797.1	organic cation transporter protein-like-1	Lysosome/Vacuole	Membrane	Flat
LOC110457752	XP_021364812.1	inter-alpha-trypsin inhibitor heavy chain H3-like	secreted	Soluble	Share
LOC110457959	XP_021365151.1	zinc finger BED domain-containing protein 1-like-3	Nucleus	Soluble	Flat
LOC110459052	XP_021366769.1	interleukin-1 receptor-associated kinase 1-binding protein 1-like	Nucleus	Soluble	Flat
LOC110459087	XP_021366856.1	uncharacterized protein LOC110459087	secreted	Soluble	Round
LOC110459471	XP_021367426.1	uncharacterized protein LOC110459471	Mitochondrion	Membrane	Flat
LOC110459561	XP_021367567.1	uncharacterized protein LOC110459561	Cytoplasm	Soluble	Flat
LOC110459667	XP_021367702.1	uncharacterized protein LOC110459667	Nucleus	Soluble	Flat
LOC110459857	XP_021367991.1	cytochrome P450 3A31-like	Cytoplasm	Soluble	Flat
LOC110460177	XP_021368613.1	TNF receptor-associated factor 3-like	Cytoplasm	Soluble	Flat
LOC110460207	XP_021368677.1	organic cation transporter protein-like-2	Cell membrane	Membrane	Flat
LOC110460477	XP_021369087.1	solute carrier family 23 member 2-like	Lysosome/Vacuole	Membrane	Flat
LOC110460990	XP_021369924.1	gelsolin-like protein 2	Cytoplasm	Soluble	Flat
LOC110461467	XP_021370597.1	crossover junction endonuclease MUS81-like isoform X1	Nucleus	Soluble	Flat
LOC110461624	XP_021370841.1	uncharacterized protein LOC110461624	secreted	Soluble	Round
LOC110462134	XP_021371655.1	uncharacterized protein LOC110462134 isoform X2	Nucleus	Soluble	Flat
LOC110462325	XP_021371933.1	uncharacterized protein LOC110462325	Cytoplasm	Soluble	Flat
LOC110462418	XP_021372039.1	hemicentin-1-like isoform X1	Cell membrane	Membrane	Flat
LOC110463109	XP_021373133.1	rhodopsin%2C GQ-coupled-like	Cell membrane	Membrane	Share
LOC110463250	XP_021373359.1	uncharacterized protein LOC110463250	Cell membrane	Membrane	Flat
LOC110463376	XP_021373586.1	uncharacterized protein LOC110463376	secreted	Soluble	Round
LOC110463640	XP_021374098.1	mucin-3A-like	Cell membrane	Membrane	Share
LOC110464061	XP_021374772.1	centromere protein V-like	Cytoplasm	Soluble	Flat
LOC110464114	XP_021374850.1	uncharacterized protein LOC110464114	Nucleus	Soluble	Flat
LOC110464395	XP_021375265.1	MAR-binding filament-like protein 1	Nucleus	Soluble	Round
LOC110464612	XP_021375600.1	uncharacterized protein LOC110464612	Lysosome/Vacuole	Soluble	Flat
LOC110464619	XP_021375612.1	uncharacterized protein LOC110464619	Cytoplasm	Soluble	Share
LOC110464620	XP_021375614.1	uncharacterized protein LOC110464620	Cytoplasm	Soluble	Share
LOC110464647	XP_021375658.1	uncharacterized protein LOC110464647	Cytoplasm	Soluble	Share
LOC110465545	XP_021377126.1	uncharacterized protein LOC110465545	secreted	Soluble	Share
LOC110465591	XP_021377201.1	uncharacterized protein LOC110465591	Peroxisome	Soluble	Flat
LOC110466179	XP_021378207.1	cadherin EGF LAG seven-pass G-type receptor 3-like isoform X1	Cell membrane	Membrane	Round
LOC110466210	XP_021378267.1	uncharacterized protein LOC110466210	Cytoplasm	Soluble	Flat
LOC110466709	XP_021379089.1	putative carbonic anhydrase-like protein 1	Endoplasmic reticulum	Membrane	Flat
LOC110466729	XP_021379119.1	glutamate receptor 2-like	Cell membrane	Membrane	Flat
LOC110466788	XP_021379220.1	adhesion G protein-coupled receptor E4-like isoform X2	Cell membrane	Membrane	Share
# M. galloprovincialis
Gene name	Protein ID	Annotation	Subcellar localization	Solublity	Special in Right/ Left or Share
MGAL_10B048882	VDH91652.1	Cytochrome b5	Endoplasmic reticulum	Membrane	Share
MGAL_10B092205A	VDH93809.1	Hypothetical predicted protein	secreted	Soluble	Share
MGAL_10B082762	VDH96508.1	Hypothetical predicted protein	Cytoplasm	Soluble	Share
MGAL_10B007863	VDH97204.1	Hypothetical predicted protein	Cytoplasm	Soluble	Left
MGAL_10B016256	VDI00319.1	Plastin-3	Cytoplasm	Soluble	Share
MGAL_10B062596	VDI03163.1	Hypothetical predicted protein	Cytoplasm	Soluble	Right
MGAL_10B083237	VDI07860.1	Hypothetical predicted protein	Cell membrane	Membrane	Share
MGAL_10B028119	VDI09976.1	Hypothetical predicted protein	Cell membrane	Membrane	Share
MGAL_10B002664	VDI12422.1	Gelsolin-like protein 2	Cytoplasm	Soluble	Share
MGAL_10B026308	VDI13131.1	Hypothetical predicted protein	Cytoplasm	Soluble	Share
MGAL_10B082551	VDI22373.1	E3 ubiquitin-protein ligase RNF8	Nucleus	Soluble	Share
MGAL_10B022842	VDI24973.1	Hypothetical predicted protein	Cytoplasm	Soluble	Share
MGAL_10B038009	VDI25172.1	Archaemetzincin-2	Nucleus	Soluble	Left
MGAL_10B072421	VDI30132.1	Heat shock cognate 71 kDa protein	Cytoplasm	Soluble	Share
MGAL_10B058442	VDI31397.1	Hypothetical predicted protein	Cytoplasm	Soluble	Left
MGAL_10B020076	VDI31843.1	Hypothetical predicted protein	Cytoplasm	Soluble	Share
MGAL_10B039257	VDI35467.1	ADP-ribosylation factor 6	Golgi apparatus	Soluble	Share
MGAL_10B003447	VDI37078.1	cellular nucleic acid-binding protein	Nucleus	Soluble	Share
MGAL_10B039050	VDI38991.1	E3 ubiquitin-protein ligase TRIP12	Cytoplasm	Soluble	Share
MGAL_10B061238	VDI44241.1	60S ribosomal protein L18a	Cytoplasm	Soluble	Share
MGAL_10B053322	VDI48386.1	Hypothetical predicted protein	Cytoplasm	Soluble	Share
MGAL_10B085391	VDI48431.1	transmembrane protein 70, mitochondrial	Mitochondrion	Membrane	Share
MGAL_10B060641	VDI51573.1	Nucleoside diphosphate-linked moiety X motif 6	Nucleus	Soluble	Share
MGAL_10B008733	VDI52614.1	Hypothetical predicted protein	Cell membrane	Membrane	Share
MGAL_10B014513	VDI56028.1	Electron transfer flavoprotein subunit beta	Cytoplasm	Soluble	Share
MGAL_10B045614	VDI56979.1	Hypothetical predicted protein	secreted	Soluble	Left
MGAL_10B011594	VDI57925.1	hypocretin (orexin) receptor 2	Cell membrane	Membrane	Share
MGAL_10B049942	VDI61073.1	Ubiquitin-like modifier-activating enzyme 1	Nucleus	Soluble	Share
MGAL_10B006012	VDI63994.1	Hypothetical predicted protein	secreted	Soluble	Right
MGAL_10B019078	VDI64995.1	Hypothetical predicted protein	Cytoplasm	Soluble	Share
MGAL_10B059459	VDI68298.1	Chorion peroxidase	secreted	Soluble	Share
MGAL_10B070051	VDI71241.1	Hypothetical predicted protein	Cytoplasm	Soluble	Share
MGAL_10B034694	VDI74324.1	Prolow-density lipoprotein receptor-related protein 1	Cell membrane	Membrane	Share
MGAL_10B065428	VDI79676.1	14-3-3 protein beta/alpha-1	Cytoplasm	Soluble	Share
MGAL_10B004483	VDI84120.1	Isocitrate dehydrogenase [NADP], mitochondrial	Mitochondrion	Membrane	Share

## Sheet: Supplementary Table 10
# Supplementary Table 10 | Prediction of protein domains in the differentially expressed coding genes in the mantle
# Green represents genes that are expressed in both the Flat/right and Round/left mantle, but are more abundant in the Flat/right mantle. Red represents genes that are expressed in both the Flat/right and Round/left mantle, but are more abundant in the Round/left. Blue represent those genes that are specifically expressed in the Flat/right mantle. Rose represent those genes that are specifically …
# M. gigas
Gene name/Refseq	E-Value	Domain accession	Domain Short name
LOC105334449	5e-20	cl00101	KU
LOC105334449	3.9e-05	cl00156	WAP
NP_001292235.1	7.49e-45	cl00012	Carb_anhydrase
XP_011412362.2	0.00546909	cl35953	rne superfamily
XP_011413709.2	0.000896973	cl21504	EGF_CA
XP_011414205.2	0.00848302	cl23392	Frankia_peptide superfamily
XP_011416062.1	9.46e-30	cl02830	Tyrosinase
XP_011418505.2	9.07e-24	cl03089	Cu2_monooxygen superfamily
XP_011418505.2	7.07e-10	cl04225	Cu2_monoox_C superfamily
XP_011420326.2	9.65e-08	cl40336	entero_EhxA superfamily
XP_011420584.2	0.000557971	cl33720	PHA03247 superfamily
XP_011420584.2	0.0025603	cl37801	PAT1 superfamily
XP_011422327.2	4.48e-29	cl02830	Tyrosinase
XP_011422327.2	0.000204645	cl36108	PRK12323 superfamily
XP_011422976.2	1.33e-62	cl02948	GH20_hexosaminidase superfamily
XP_011422976.2	3.5e-08	cl03741	Glyco_hydro_20b superfamily
XP_011422976.2	8.83e-09	cl03918	CHB_HEX superfamily
XP_011424284.1	1.38e-42	cl00133	CAP superfamily
XP_011424648.2	6.16e-07	cl33707	PHA03095 superfamily
XP_011424648.2	0.000516626	cl33707	PHA03095 superfamily
XP_011425239.2	0.00602741	cl00156	WAP
XP_011425454.2	0.00190058	cl05109	Pacifastin_I
XP_011425454.2	0.0060007	cl17735	VWC
XP_011425454.2	0.00935306	cl17735	VWC
XP_011429379.1	1.67e-30	cl29492	FkpA superfamily
XP_011433191.2	9.74e-22	cl02512	NTR_like superfamily
XP_011435061.2	1.03e-146	cl28897	7tm_GPCRs superfamily
XP_011435856.2	1.33e-17	cl29368	LPMO_10
XP_011438522.2	7e-05	cl08302	EFh superfamily
XP_011443818.2	0.00267944	cl27491	PTZ00482 superfamily
XP_011447133.1	7.87e-27	cl00084	Homeobox
XP_011451293.2	0.00044157	cl35206	PRK03427 superfamily
XP_011453423.2	1.38e-40	cl02830	Tyrosinase
XP_011453998.2	4.27e-05	cl37921	MSCRAMM_SdrC superfamily
XP_011454338.2	0.00091046	cl35903	PRK10263 superfamily
XP_019918154.2	2.54e-21	cl02830	Tyrosinase
XP_019918165.2	0.00120665	cl00156	WAP
XP_019919757.2	9.01e-40	cl02599	ETS
XP_019920313.2	1.35e-155	cl38107	An_peroxidase
XP_019924083.1	9.37e-17	cl02830	Tyrosinase
XP_019924301.2	0	cl38107	An_peroxidase
XP_019925842.1	1.14e-14	cl02512	NTR_like superfamily
XP_019927673.2	1.57e-22	cl02432	CLECT
XP_019927689.2	8.91e-36	cl28897	7tm_GPCRs superfamily
XP_034305557.1	2.41e-29	cl40049	HEPN_DZIP3
XP_034305581.1	1.28e-11	cl02512	NTR_like superfamily
XP_034305621.1	0.00367861	cl00156	WAP
XP_034306560.1	0.00544222	cl00713	Auto_anti-p27 superfamily
XP_034306788.1	1.44e-154	cl38107	An_peroxidase
XP_034308841.1	3.86e-05	cl05109	Pacifastin_I
XP_034308841.1	0.00122901	cl20595	Lustrin_cystein
XP_034308842.1	0.000889362	cl05109	Pacifastin_I
XP_034308842.1	0.00406674	cl20595	Lustrin_cystein
XP_034309804.1	0	cl38107	An_peroxidase
XP_034311294.1	1.3e-19	cl00213	DNA_BRE_C superfamily
XP_034311294.1	0.000359705	cl06998	LEM_like superfamily
XP_034312447.1	1.22e-15	cl31759	PTZ00341 superfamily
XP_034316991.1	3.66e-23	cl02512	NTR_like superfamily
XP_034318722.1	2.07e-05	cl17735	VWC
XP_034318722.1	0.00292383	cl17735	VWC
XP_034318727.1	0.00797073	cl17735	VWC
XP_034318830.1	0.00260454	cl13713	IMCp
XP_034319265.1	0.000132445	cl02432	CLECT
XP_034319265.1	6.69e-45	cl40432	SET superfamily
XP_034320544.1	9.25e-21	cl00101	KU
XP_034320544.1	0.00387588	cl00156	WAP
XP_034320545.1	9.91e-18	cl00101	KU
XP_034320545.1	0.00393644	cl00156	WAP
XP_034320545.1	0.00458801	cl05109	Pacifastin_I
XP_034330802.1	0.00172924	cl38662	DUF5401 superfamily
XP_034331117.1	2.11e-06	cl33720	PHA03247 superfamily
XP_034338094.1	0.00867399	cl38440	LRR_8 superfamily
# P. fucata
Gene name/Refseq	E-Value	Domain accession	Domain Short name
v3_scaf_001.g16866.t1	2.59964e-43	cl28912	LGIC_ECD_cation
v3_scaf_001.g16866.t1	9.73455e-22	cl38911	LGIC_TM_cation
v3_scaf_001.g20001.t1	4.57295e-07	cl14633	CARD
v3_scaf_001.g20001.t1	2.89695e-09	cl37069	SMC_prok_B superfamily
v3_scaf_001.g20078.t1	1.68754e-17	cl17173	AdoMet_MTases superfamily
v3_scaf_002.g30765.t1	2.43857e-23	cl45768	gly_rich_SclB superfamily
v3_scaf_002.g33273.t1	8.52791e-50	cl28912	LGIC_ECD_cation
v3_scaf_002.g33273.t1	1.53962e-30	cl38911	LGIC_TM_cation
v3_scaf_002.g33274.t1	2.34066e-47	cl28912	LGIC_ECD_cation
v3_scaf_002.g33274.t1	1.07688e-26	cl38911	LGIC_TM_cation
v3_scaf_002.g33275.t1	3.81715e-45	cl28912	LGIC_ECD_cation
v3_scaf_002.g33275.t1	1.61462e-40	cl28912	LGIC_ECD_cation
v3_scaf_002.g33275.t1	3.07555e-30	cl38911	LGIC_TM_cation
v3_scaf_002.g33275.t1	1.00105e-25	cl42365	LIC superfamily
v3_scaf_002.g33276.t1	9.86578e-44	cl28912	LGIC_ECD_cation
v3_scaf_002.g33276.t1	9.64681e-20	cl38911	LGIC_TM_cation
v3_scaf_002.g33932.t1	1.15815e-19	cl22861	LamG superfamily
v3_scaf_002.g33932.t1	2.21419e-16	cl22861	LamG superfamily
v3_scaf_003.g1529.t1	3.75122e-171	cl00456	SLC5-6-like_sbd superfamily
v3_scaf_003.g1529.t1	2.15315e-94	cl00456	SLC5-6-like_sbd superfamily
v3_scaf_003.g1529.t1	1.57173e-15	cl00456	SLC5-6-like_sbd superfamily
v3_scaf_003.g1529.t1	2.06282e-14	cl00456	SLC5-6-like_sbd superfamily
v3_scaf_003.g1529.t1	2.58453e-14	cl00456	SLC5-6-like_sbd superfamily
v3_scaf_003.g1529.t1	2.58453e-14	cl00456	SLC5-6-like_sbd superfamily
v3_scaf_003.g1529.t1	2.58453e-14	cl00456	SLC5-6-like_sbd superfamily
v3_scaf_003.g1529.t1	2.58453e-14	cl00456	SLC5-6-like_sbd superfamily
v3_scaf_003.g1529.t1	5.6386e-14	cl00456	SLC5-6-like_sbd superfamily
v3_scaf_003.g1529.t1	5.93948e-14	cl00456	SLC5-6-like_sbd superfamily
v3_scaf_003.g1529.t1	7.43995e-14	cl00456	SLC5-6-like_sbd superfamily
v3_scaf_003.g1529.t1	7.43995e-14	cl00456	SLC5-6-like_sbd superfamily
v3_scaf_003.g1529.t1	7.90503e-14	cl00456	SLC5-6-like_sbd superfamily
v3_scaf_003.g1529.t1	1.09018e-12	cl00456	SLC5-6-like_sbd superfamily
v3_scaf_003.g1908.t1	5.86141e-06	cl00097	KAZAL
v3_scaf_003.g1908.t1	0.000305104	cl31530	PHA03255 superfamily
v3_scaf_003.g3560.t1	1.17053e-35	cl00081	bHLH-PAS_spineless_like
v3_scaf_003.g3560.t1	2.98743e-17	cl21578	PAS
v3_scaf_003.g3560.t1	8.89171e-12	cl21578	PAS
v3_scaf_003.g4175.t1	7.84655e-20	cl26027	CYK3 superfamily
v3_scaf_003.g4175.t1	0.00510378	cl29770	PRK00409 superfamily
v3_scaf_003.g4270.t1	5.99953e-49	cl04786	SOUL
v3_scaf_004.g7273.t1	0.000105103	cl00034	Bbox_SF superfamily
v3_scaf_004.g7273.t1	4.61712e-09	cl17238	RING_Ubox superfamily
v3_scaf_004.g7273.t1	9.88497e-10	cl18310	NHL superfamily
v3_scaf_004.g7273.t1	0.00814821	cl27567	Apolipoprotein superfamily
v3_scaf_004.g7729.t1	4.13102e-28	cl45893	Gal_Rha_Lectin_SUL-I-like
v3_scaf_004.g7729.t1	1.3697e-27	cl45893	Gal_Rha_Lectin_SUL-I-like
v3_scaf_004.g8009.t1	1.46268e-16	cl29368	LPMO_10
v3_scaf_004.g8378.t1	0.00592529	cl42451	Trypan_PARP superfamily
v3_scaf_004.g9558.t1	0.0013564	cl42957	ZP superfamily
v3_scaf_004.g9583.t1	6.83259e-16	cl03182	RYDR_ITPR superfamily
v3_scaf_004.g9583.t1	4.06559e-15	cl19745	Ins145_P3_rec superfamily
v3_scaf_004.g9583.t1	2.55592e-14	cl26702	MIR superfamily
v3_scaf_004.g9584.t1	4.62373e-14	cl09597	RIH_assoc superfamily
v3_scaf_004.g9584.t1	1.54718e-10	cl37996	Ion_trans
v3_scaf_005.g12363.t1	1.47534e-74	cl23746	Xan_ur_permease
v3_scaf_005.g13809.t1	2.41745e-39	cl28922	Ubl1_cv_Nsp3_N-like superfamily
v3_scaf_005.g13809.t1	2.2153e-25	cl28922	Ubl1_cv_Nsp3_N-like superfamily
v3_scaf_005.g13809.t1	1.8113e-07	cl39094	Ank_2
v3_scaf_006.g27576.t1	1.06913e-06	cl38440	LRR_8
v3_scaf_006.g27819.t1	2.20035e-08	cl14633	CARD
v3_scaf_006.g27819.t1	2.85895e-11	cl37070	SMC_prok_A superfamily
v3_scaf_006.g28201.t1	5.21013e-06	cl17735	VWC superfamily
v3_scaf_006.g29306.t1	1.26291e-82	cl02990	ASC
v3_scaf_006.g29320.t1	7.12743e-66	cl33172	PTZ00184 superfamily
v3_scaf_006.g30193.t1	1.37357e-83	cl21459	PAX
v3_scaf_007.g15613.t1	3.26087e-09	cl02568	WSC
v3_scaf_007.g15613.t1	2.6977e-13	cl13656	Methyltransf_FA superfamily
v3_scaf_007.g15613.t1	1.05119e-10	cl13656	Methyltransf_FA superfamily
v3_scaf_007.g15613.t1	3.19483e-05	cl15278	TSP1
v3_scaf_007.g15613.t1	0.00193308	cl29654	CCP
v3_scaf_007.g15613.t1	1.43884e-07	cl33700	PHA02927 superfamily
v3_scaf_008.g22152.t1	2.81567e-06	cl00034	Bbox_SF superfamily
v3_scaf_008.g22152.t1	0.0097307	cl00034	Bbox_SF superfamily
v3_scaf_008.g22152.t1	1.64968e-07	cl17238	RING_Ubox superfamily
v3_scaf_008.g22152.t1	3.50713e-08	cl18310	NHL superfamily
v3_scaf_008.g23028.t1	1.39005e-34	cl10859	G8
v3_scaf_008.g23028.t1	3.48763e-16	cl19122	PANDER_like superfamily
v3_scaf_009.g25109.t1	2.42218e-41	cl00057	VWA
v3_scaf_009.g25109.t1	6.6254e-06	cl02629	ChtBD2
v3_scaf_009.g25109.t1	0.000110131	cl02629	ChtBD2
v3_scaf_009.g25203.t1	3.5429e-20	cl28961	Tetraspannin
v3_scaf_010.g34422.t1	2.80968e-12	cl09695	H_lectin
v3_scaf_010.g35770.t1	2.76046e-116	cl44384	Patched superfamily
v3_scaf_011.g10186.t1	5.15335e-08	cl13656	Methyltransf_FA superfamily
v3_scaf_011.g10186.t1	4.73247e-08	cl29654	CCP
v3_scaf_011.g10186.t1	2.29121e-07	cl29654	CCP
v3_scaf_011.g10186.t1	6.18608e-06	cl29654	CCP
v3_scaf_011.g10186.t1	9.50086e-05	cl29654	CCP
v3_scaf_011.g10186.t1	8.35249e-20	cl33700	PHA02927 superfamily
v3_scaf_011.g10186.t1	2.686e-15	cl33700	PHA02927 superfamily
v3_scaf_011.g10186.t1	5.99156e-08	cl33700	PHA02927 superfamily
v3_scaf_011.g10186.t1	3.44844e-07	cl33700	PHA02927 superfamily
v3_scaf_011.g10506.t1	0	cl00456	SLC5-6-like_sbd superfamily
v3_scaf_011.g11152.t1	9.84657e-09	cl00034	Bbox_SF superfamily
v3_scaf_011.g11152.t1	1.61745e-05	cl00034	Bbox_SF superfamily
v3_scaf_011.g11152.t1	5.70336e-10	cl18310	NHL superfamily
v3_scaf_011.g11152.t1	1.13227e-05	cl38199	EzrA superfamily
v3_scaf_012.g5860.t1	8.36912e-152	cl00145	T-box_TBX20-like
v3_scaf_012.g5862.t1	1.46868e-144	cl00145	T-box_TBX20-like
v3_scaf_012.g5875.t1	1.11328e-45	cl00133	CAP superfamily
v3_scaf_012.g6583.t1	1.20261e-17	cl00084	Homeobox_KN
v3_scaf_012.g6583.t1	7.4214e-06	cl35021	COG5576 superfamily
v3_scaf_013.g26513.t1	0.000591263	cl02442	DEP superfamily
v3_scaf_013.g26513.t1	1.27314e-24	cl43236	YfdV superfamily
v3_scaf_013.g26787.t1	9.90555e-59	cl33171	PTZ00183 superfamily
v3_scaf_013.g27184.t1	4.92935e-47	cl40434	TGF_beta_GDF8_like
v3_scaf_013.g27184.t1	2.69918e-07	cl44475	TGFb_propeptide superfamily
v3_scaf_014.g1074.t1	1.61866e-27	cl02830	Tyrosinase
v3_scaf_014.g572.t1	0.00199753	cl38120	GreA_GreB_N superfamily
v3_scaf_014.g572.t1	4.20161e-28	cl45768	gly_rich_SclB superfamily
# M. yesseonsis
Gene name/Refseq	E-Value	Domain accession	Domain Short name
XP_021379089.1	6.53e-89	cl00012	Carb_anhydrase
XP_021344646.1	4e-34	cl00057	vWFA
XP_021364812.1	8.42e-47	cl00057	vWFA
XP_021374098.1	2.47e-35	cl00057	vWFA
XP_021362551.1	2.43e-48	cl00064	ZnMc superfamily
XP_021348720.1	4.69e-08	cl00097	KAZAL
XP_021348720.1	6.61e-07	cl00097	KAZAL
XP_021348720.1	0.00304033	cl00097	KAZAL
XP_021348720.1	0.00530994	cl00097	KAZAL
XP_021363733.1	2.88e-06	cl00098	Pnp superfamily
XP_021339427.1	1.67e-12	cl00112	CLECT
XP_021360240.1	6.51e-43	cl00269	deoxycytidylate_deaminase
XP_021360264.1	4.92e-39	cl00269	deoxycytidylate_deaminase
XP_021377201.1	1.44e-124	cl00342	Trp-synth-beta_II superfamily
XP_021350795.1	1.83e-177	cl00470	AKR_galDH
XP_021352983.1	1.76e-23	cl00509	hot_dog superfamily
XP_021359467.1	2.39e-13	cl00509	hot_dog superfamily
XP_021367567.1	5.04e-34	cl00614	ADP_ribosyl_GH
XP_021366769.1	1.07e-12	cl01077	SIMPL
XP_021366769.1	0.000398817	cl01077	SIMPL
XP_021374772.1	2.58e-18	cl01553	COG3791
XP_021339427.1	0.00241417	cl02432	PAN_APPLE superfamily
XP_021368613.1	1.19e-80	cl02446	MATH superfamily
XP_021339608.1	1.69e-14	cl02488	SPEC
XP_021374098.1	4.56e-09	cl02507	SEA
XP_021344683.1	0.00178633	cl02553	Peptidase_C19 superfamily
XP_021361215.1	6.24e-31	cl02596	NR_DBD_like
XP_021363380.1	4.12e-15	cl33720	PHA03247 superfamily
XP_021363380.1	2.55e-08	cl33720	PHA03247 superfamily
XP_021363380.1	0.00731434	cl33720	PHA03247 superfamily
XP_021363235.1	5.27e-33	cl02663	Fasciclin
XP_021363235.1	1.96e-20	cl02663	Fasciclin
XP_021355338.1	4.09e-06	cl02703	DUF659 superfamily
XP_021365151.1	4.09e-06	cl02703	DUF659 superfamily
XP_021348981.1	9.7e-19	cl03089	Cu2_monoox_C superfamily
XP_021339052.1	2.38e-46	cl04154	Cullin_binding
XP_021348981.1	1.76e-27	cl04225	Cu2_monooxygen
XP_021355338.1	1.44e-18	cl04853	Dimer_Tnp_hAT
XP_021365151.1	1.44e-18	cl04853	Dimer_Tnp_hAT
XP_021355338.1	2.07e-06	cl05324	ZnF_BED
XP_021365151.1	2.07e-06	cl05324	ZnF_BED
XP_021348602.1	2.25e-05	cl05726	Adipokin_hormo superfamily
XP_021352983.1	3.33e-65	cl08282	NADB_Rossmann superfamily
XP_021368613.1	7.4e-05	cl08341	zf-TRAF superfamily
XP_021364201.1	1.1e-19	cl09661	CENP-X
XP_021359467.1	7.1e-13	cl09936	Condensation superfamily
XP_021352983.1	8.2e-05	cl09936	Condensation superfamily
XP_021352986.1	0	cl09938	PKS
XP_021378267.1	0	cl09938	PKS
XP_021379119.1	2.44e-152	cl10011	PBP1_iGluR_AMPA
XP_021361441.1	3.07e-39	cl10502	FABP
XP_021361215.1	8.57e-20	cl11397	NR_LBD superfamily
XP_021347071.1	0.00398437	cl11592	zf-CCCH
XP_021363704.1	8.85e-06	cl11960	Ig superfamily
XP_021372039.1	0.000750547	cl11960	Ig superfamily
XP_021372039.1	0.00319409	cl11960	Ig superfamily
XP_021372039.1	0.00533057	cl11960	Ig superfamily
XP_021372039.1	0.0064904	cl11960	Ig superfamily
XP_021372039.1	3.25e-06	cl11960	Ig superfamily
XP_021370597.1	0.00207765	cl11966	NT_Pol-beta-like superfamily
XP_021345685.1	5.92e-86	cl12078	p450
XP_021367991.1	9.93e-35	cl12078	p450
XP_021346195.1	0.00112026	cl14512	PHA03151 superfamily
XP_021356168.1	9.48e-35	cl14606	Reeler
XP_021359542.1	0.000332518	cl15278	EGF_CA superfamily
XP_021339758.1	1.88e-26	cl15697	ADF_gelsolin superfamily
XP_021369924.1	2.73e-24	cl15697	ADF_gelsolin superfamily
XP_021369924.1	6.76e-22	cl15697	ADF_gelsolin superfamily
XP_021369924.1	6.66e-18	cl15697	ADF_gelsolin superfamily
XP_021356665.1	1.12e-07	cl16321	HTH_Tnp_4
XP_021368613.1	0.00268469	cl17238	RING_Ubox superfamily
XP_021360670.1	5.08e-108	cl18945	DOPA_deC_like
XP_021357921.1	1.8e-70	cl19115	CuRO_3_tcLLC2_insect_like
XP_021353562.1	1.01e-104	cl19948	Hus1
XP_021346946.1	1.3e-23	cl20629	DUF4460
XP_021346946.1	9.51e-76	cl20630	DUF4461
XP_021357721.1	1.14e-21	cl21453	PKc_like
XP_021364306.1	0.00512743	cl21453	PKc_like
XP_021352983.1	7.46e-19	cl21454	C_NRPS-like superfamily
XP_021359467.1	2.39e-64	cl21454	C_NRPS-like superfamily
XP_021352983.1	1.02e-08	cl21454	C_NRPS-like superfamily
XP_021355392.1	6.01e-86	cl21454	C_NRPS-like superfamily
XP_021379119.1	7.51e-117	cl21456	Periplasmic_Binding_Protein_Type_2 superfamily
XP_021362255.1	0	cl21457	rTSbeta_L-fuconate_dehydratase
XP_021359542.1	0.000409741	cl21504	EGF_CA
XP_021359542.1	0.000518486	cl21504	EGF_CA
XP_021359542.1	0.000154097	cl21504	EGF_CA
XP_021359542.1	0.000121497	cl21504	EGF_CA
XP_021359542.1	0.000478579	cl21504	EGF_CA
XP_021359542.1	0.00561803	cl21504	EGF_CA
XP_021359542.1	5.3e-09	cl21504	EGF_CA
XP_021363704.1	2.19e-06	cl21522	IG_like
XP_021372039.1	3.51e-05	cl21522	IG_like
XP_021354523.1	1.78e-25	cl21534	LRAT
XP_021357702.1	1.57e-31	cl22970	Sulfotransfer_2
XP_021371933.1	5.34e-14	cl23718	ALP_like superfamily
XP_021369087.1	2.25e-54	cl23746	Xan_ur_permease superfamily
XP_021359467.1	3.93e-06	cl23853	PKS_PP
XP_021352986.1	7.45e-15	cl24694	KAsynt_C_assoc superfamily
XP_021352982.1	2.25e-112	cl25655	Patched superfamily
XP_021352984.1	2.46e-128	cl25655	Patched superfamily
XP_021357721.1	0.00161607	cl25721	Mucin-like
XP_021339427.1	0.0039253	cl26754	Dynamitin superfamily
XP_021344222.1	1.6e-30	cl27231	KAP95 superfamily
XP_021344754.1	1.04e-59	cl28371	CECR5 superfamily
XP_021378207.1	8.46e-09	cl28889	Cadherin_repeat
XP_021378207.1	0.000337716	cl28889	Cadherin_repeat
XP_021344541.1	2.23e-15	cl28897	7tm_GPCRs superfamily
XP_021373133.1	9.26e-145	cl28897	7tm_GPCRs superfamily
XP_021379220.1	1.42e-54	cl28897	7tm_GPCRs superfamily
XP_021347400.1	3.31e-23	cl28903	BACK superfamily
XP_021347680.1	6.77e-43	cl28910	MFS superfamily
XP_021349355.1	4.72e-16	cl28961	Tetraspannin
XP_021370597.1	0.00318114	cl29420	SMC_prok_A superfamily
XP_021346519.1	0.000131108	cl31427	VSP superfamily
XP_021357162.1	0	cl33195	MRP_assoc_pro superfamily
XP_021343489.1	5.09e-09	cl33242	BTB
XP_021343519.1	7.77e-12	cl33242	BTB
XP_021346519.1	9.72e-94	cl33376	PTPc
XP_021346519.1	8.01e-40	cl33376	PTPc
XP_021343286.1	1.24e-96	cl33545	PutA_N superfamily
XP_021363733.1	0.000594981	cl34166	Pnp superfamily
XP_021363733.1	4.77e-06	cl34166	Pnp superfamily
XP_021363733.1	8.99e-06	cl34166	Pnp superfamily
XP_021363733.1	0.000190405	cl34166	Pnp superfamily
XP_021363733.1	0.00109819	cl34166	Pnp superfamily
XP_021341615.1	0.00716169	cl34844	EnvC superfamily
XP_021363595.1	1.35e-06	cl34881	COG5048
XP_021344683.1	1.93e-06	cl35014	COG5533 superfamily
XP_021364624.1	5.92e-109	cl35428	PRK06129 superfamily
XP_021339681.1	1.74e-26	cl36745	caca superfamily
XP_021364797.1	1.51e-113	cl36765	2A0119 superfamily
XP_021368677.1	5.46e-89	cl36765	2A0119 superfamily
XP_021370597.1	1.67e-22	cl37070	SMC_prok_A superfamily
XP_021375265.1	6.64e-06	cl37070	SMC_prok_A superfamily
XP_021357921.1	1.61e-67	cl37260	laccase superfamily
XP_021364812.1	6.37e-36	cl37326	marine_srt_targ superfamily
XP_021339427.1	3.46e-08	cl37899	CCDC158 superfamily
XP_021352645.1	0.00488179	cl38429	HEAT_2
XP_021347400.1	1.72e-20	cl38908	BTB_POZ superfamily
XP_021354828.1	3.49e-59	cl38925	TenA_C_Bt3146-like
XP_021354840.1	4.31e-49	cl38925	TenA_C_Bt3146-like
XP_021375600.1	5.53e-41	cl38925	TenA_C_Bt3146-like
XP_021375612.1	7.86e-67	cl38925	TenA_C_Bt3146-like
XP_021375614.1	3.31e-65	cl38925	TenA_C_Bt3146-like
XP_021339333.1	9.47e-20	cl39094	Ank_2
XP_021364471.1	1.26e-25	cl39094	Ank_2
XP_021364306.1	3.8e-13	cl40423	cupin_RmlC-like superfamily
XP_021352983.1	8.37e-79	cl40425	PKS_AT
# M. galloprovincialis
Gene name/Refseq	E-Value	Domain accession	Domain Short name
VDH91652.1	1.09669e-26	cl44470	Cyt-b5
VDH97204.1	6.76811e-08	cl18310	NHL superfamily
VDH97204.1	5.39316e-05	cl00034	Bbox_SF superfamily
VDI00319.1	5.14108e-82	cl00030	CH_PLS_rpt1
VDI00319.1	6.47425e-81	cl00030	CH_PLS_rpt3
VDI00319.1	3.64068e-80	cl26648	SAC6 superfamily
VDI00319.1	1.25948e-09	cl08302	EFh
VDI03163.1	8.31049e-09	cl18310	NHL superfamily
VDI03163.1	2.66984e-07	cl00034	Bbox1
VDI03163.1	4.3811e-06	cl00034	Bbox2_TRIM25_C-IV
VDI03163.1	0.00189163	cl45899	ClyA-like superfamily
VDI09976.1	3.6108e-23	cl28897	7tm_classA_rhodopsin-like
VDI09976.1	8.57476e-06	cl28897	7tm_GPCRs superfamily
VDI12422.1	9.10504e-58	cl15697	gelsolin_S1_like
VDI12422.1	2.01198e-36	cl15697	gelsolin_S2_like
VDI12422.1	3.63551e-25	cl15697	ADF_gelsolin superfamily
VDI13131.1	8.27583e-06	cl00034	Bbox1
VDI13131.1	0.00112532	cl37070	SMC_prok_A superfamily
VDI22373.1	2.2136e-09	cl17238	RING_Ubox superfamily
VDI22373.1	0.00122096	cl33244	ZnF_C2HC
VDI22373.1	0.00587438	cl34947	COG5222 superfamily
VDI24973.1	4.83724e-19	cl00117	PDZ_signaling
VDI24973.1	8.10083e-07	cl30972	ZM superfamily
VDI24973.1	0.000130207	cl10020	S2P-M50 superfamily
VDI24973.1	0.000160214	cl38478	DUF4749 superfamily
VDI25172.1	7.72228e-48	cl00064	Peptidase_M54
VDI30132.1	0	cl36495	PTZ00009 superfamily
VDI31397.1	4.67124e-07	cl17182	Acetyltransf_1
VDI31843.1	4.46066e-36	cl38908	BTB_POZ superfamily
VDI35467.1	8.63861e-133	cl38936	P-loop_NTPase superfamily
VDI37078.1	2.63756e-28	cl31762	PTZ00368 superfamily
VDI37078.1	1.53343e-07	cl34894	AIR1 superfamily
VDI38991.1	2.16989e-79	cl27008	HECTc superfamily
VDI44241.1	9.14789e-19	cl00945	RPL20A
VDI48431.1	2.41766e-23	cl06160	TMEM70 superfamily
VDI51573.1	6.18426e-55	cl00447	Nudix_Hydrolase superfamily
VDI56028.1	4.7382e-107	cl43600	FixA
VDI56979.1	1.48185e-16	cl23878	C1q superfamily
VDI57925.1	1.41352e-30	cl28897	7tm_classA_rhodopsin-like
VDI61073.1	0	cl36897	Ube1 superfamily
VDI63994.1	0.00094599	cl30509	PTZ00372 superfamily
VDI63994.1	0.00187504	cl35718	PRK08581 superfamily
VDI63994.1	0.00465464	cl31754	PTZ00121 superfamily
VDI68298.1	0	cl38107	An_peroxidase
VDI71241.1	3.52678e-22	cl03978	Mab-21 superfamily
VDI74324.1	7.96011e-12	cl42955	LY
VDI74324.1	1.15563e-10	cl00104	LDLa
VDI74324.1	2.52585e-10	cl00104	LDLa
VDI74324.1	3.05226e-10	cl00104	LDLa
VDI74324.1	7.87943e-10	cl42955	LY
VDI74324.1	8.17461e-10	cl18310	NHL superfamily
VDI74324.1	1.10928e-09	cl00104	LDLa
VDI74324.1	1.75946e-06	cl00104	LDLa
VDI74324.1	5.38141e-06	cl00104	LDLa
VDI74324.1	5.23774e-05	pfam14670	FXa_inhibition
VDI74324.1	9.16878e-05	pfam14670	FXa_inhibition
VDI74324.1	0.00145444	cl00104	LDLa
VDI74324.1	0.00746301	cl44468	Ldl_recept_b superfamily
VDI79676.1	2.44489e-133	cl02098	14-3-3 superfamily
VDI84120.1	0	cl00445	PTZ00435

[truncated: 3 more sheets: Supplementary Table 11, Supplementary Table 12, Supplementary Table 13]
